# Supplementary material for: Vaccine uptake, associated factors and reasons for vaccination status among the South African elderly; findings and next steps
Source: PLoS One. 2024 Dec 4;19(12):e0314098. doi: 10.1371/journal.pone.0314098 (PMC11616853; doi:10.1371/journal.pone.0314098)
Supplement: S1 File — (XLSX) [file pone.0314098.s001.xlsx]

## Sheet: Geriatric Data
Date	Participant`s Study number:	Facility study number:	Facility Type	Gender	Marital Status	Ethnic Group	Education level	Religion:	Distance to nearest health	Distance categories	Employment status	Grant Receiver?	Type of Grant	Co-morbid disease	Co-morbid disease (Y or N)	Over 65 more susceptible to infections	No vacc for adults if vacc as child	Is flu a serious disease?	Long term illness from flu	Death from flu	Is there vacc against flu	Flu vacc safe in Over 65	Flu vacc effective in Over 65	Can flu vacc cause flu	Flu vacc given yearly	Flu vacc free for Over 65	Know where to get flu vacc	Is Pneumo a serious disease	Long term illness from Pneumo	Death from pneumo	Is there vacc against Pneumo	Pneumo vacc safe in Over 65	Pneumo vacc effective in Over 65	Can pneumo vacc cause pneumo	Pneumo vacc given yearly	Pneumo vacc free for Over 65	Know where to get pneumo vacc	Is shingles serious	Long term illness from shingles	Death from shingles	Is there vacc against shingles	Shingles vacc safe in Over 65	Shingles vacc effective in Over 65	Shingles vacc causes shingles	Shingles vacc given yearly	Shingles vacc free of charge for persons Over 65	Know where to get shingles	Adult vaccination important	No vacc for adults if vacc as child
2018-11-13	FS01	HEI01	1	1	1	2	2	3	4	0t4	3	1	1	1	1	1	1	1	1	1	1	1	1	1	1	3	3	1	1	1	3	3	3	3	3	3	3	1	1	1	3	3	3	3	3	3	3	2	4
2018-11-13	FS02	HEI01	1	1	2	1	2	2	5	0t4	3	1	2	1	1	1	1	1	1	1	1	3	3	3	1	1	1	1	1	1	3	3	3	3	3	3	1	3	3	3	3	3	3	3	3	3	3	1	4
2018-11-13	FS03	HEI01	1	1	4	1	2	3	2	0t4	3	1	1	1	1	1	1	1	1	1	1	1	1	3	1	1	1	1	1	1	3	3	3	3	3	3	3	3	3	3	3	3	3	3	3	3	3	1	4
2018-11-13	FS04	HEI01	1	2	5	1	3	2	2	0t4	3	1	1	1	1	1	1	1	1	1	1	1	1	1	1	1	1	1	1	1	2	3	3	3	3	3	3	3	3	3	3	3	3	3	3	3	3	1	5
2018-11-13	FS05	HEI01	1	2	1	1	1	2	5	0t4	3	1	1	9	1	1	1	1	1	1	1	1	1	2	1	1	1	1	1	1	3	3	3	3	3	3	3	3	3	3	3	3	3	3	3	3	3	1	1
2018-11-13	FS06	HEI01	1	2	2	1	1	2	5	0t4	3	1	3	1	1	1	1	1	1	1	1	1	1	2	1	1	3	1	1	3	2	3	3	3	3	3	3	3	3	1	3	1	3	3	3	3	3	3	3
2018-11-13	FS07	HEI01	1	1	1	1	4	2	2	0t4	3	1	1	1	1	1	1	1	1	1	1	3	3	3	3	3	3	1	1	1	3	1	1	3	3	3	3	3	3	3	3	3	3	3	3	3	3	1	5
2018-11-13	FS08	HEI01	1	1	2	1	3	2	3	0t4	3	1	1	1	1	1	1	1	1	1	1	3	3	3	3	3	3	1	1	1	3	3	3	3	3	3	3	1	1	1	3	3	3	3	3	3	3	1	5
2018-11-13	FS09	HEI01	1	1	1	1	2	2	3	0t4	3	1	1	1	1	1	1	1	1	1	1	3	3	3	3	3	3	1	1	3	3	3	3	3	3	3	3	3	3	3	3	3	3	3	3	3	3	1	3
2018-11-13	FS10	HEI01	1	2	2	1	2	2	2	0t4	3	1	1		2	1	1	2	2	2	1	3	3	3	3	3	3	1	1	2	2	2	2	2	2	2	2	2	2	2	3	2	2	2	2	2	2	1	5
2018-11-13	FS11	HEI01	1	2	2	1	3	2	5	0t4	3	1	1	1	1	1	1	1	1	1	1	3	3	3	3	3	3	1	1	1	3	3	3	3	3	3	3	3	3	3	3	3	3	3	3	3	3	1	5
2018-11-13	FS12	HEI01	1	2	2	1	3	3	2	0t4	3	1	1	1	1	1	1	2	2	2	1	3	3	3	3	3	3	1	1	2	2	2	2	2	2	2	2	2	2	2	3	2	2	2	2	2	2	1	5
2018-11-13	FS13	HEI01	1	2	2	1	3	2	11	10t14	3	1	1	1	1	1	1	1	1	1	1	3	3	3	3	3	3	1	1	1	3	3	3	3	3	3	3	1	1	1	3	3	3	3	3	3	3	1	5
2018-11-13	FS14	HEI01	1	2	2	1	2	2	5	0t4	3	1	1	1	1	1	1	1	1	1	1	3	3	3	3	3	3	1	1	3	3	3	3	3	3	3	3	3	3	3	3	3	3	3	3	3	3	1	5
2018-11-13	FS15	HEI01	1	2	2	1	3	2	5	0t4	3	1	1	1	1	1	1	1	1	1	1	1	1	1	1	1	1	1	1	1	3	3	3	3	3	3	3	3	3	3	3	3	3	3	3	3	3	1	5
2018-11-13	FS16	EFS01	2	2	2	5	3	2	6	5t9	3	1	1	9	1	1	1	1	1	1	1	1	1	2	1	2	1	1	1	1	1	1	1	2	2	3	1	1	1	1	3	3	3	3	3	3	3	1	5
2018-11-13	FS17	EFS01	2	1	1	1	4	2	5	0t4	3	1	1	4	1	1	1	2	2	2	1	3	3	3	3	3	3	1	1	1	3	3	3	3	3	3	3	3	3	3	3	3	3	3	3	3	3	1	3
2018-11-13	FS18	EFS01	2	2	5	1	1	2	5	0t4	3	1	1		2	1	1	1	1	1	1	1	1	1	1	1	1	1	1	1	3	3	3	3	3	3	3	1	1	1	3	3	3	3	3	3	3	1	3
2018-11-13	FS19	EFS01	2	2	4	1	2	2	5	0t4	3	1	1	4	1	1	2	1	1	1	1	1	1	1	1	1	1	1	1	1	3	3	3	3	3	3	3	1	1	1	3	3	3	3	3	3	3	1	5
2018-11-13	FS20	EFS01	2	2	2	2	4	2	2	0t4	3	1	1		2	1	2	2	2	1	1	1	1	1	1	1	1	1	1	1	3	3	3	3	3	3	3	3	3	3	3	3	3	3	3	3	3	1	5
2018-11-13	FS21	EFS01	2	1	1	2	2	2	4	0t4	3	1	1	1	1	1	1	1	1	1	1	1	1	1	1	3	3	1	1	1	3	3	3	3	3	3	3	1	1	1	3	3	3	3	3	3	3	2	4
2018-11-13	FS22	EFS01	2	1	2	1	2	2	5	0t4	3	1	2	1	1	1	2	1	1	1	1	3	3	3	1	1	1	1	1	1	2	3	3	3	3	3	1	3	3	3	3	3	3	3	3	3	3	1	4
2018-11-13	FS23	EFS01	2	1	4	1	2	3	2	0t4	3	1	1	1	1	1	1	1	1	1	1	1	1	3	1	1	1	1	1	1	3	3	3	3	3	3	3	3	3	3	3	3	3	3	3	3	3	1	4
2018-11-13	FS24	EFS01	2	2	5	1	3	2	2	0t4	3	1	1	1	1	1	1	1	1	1	1	1	1	1	1	1	1	1	1	1	3	3	3	3	3	3	3	3	3	3	3	3	3	3	3	3	3	1	5
2018-11-13	FS25	EFS01	2	2	1	1	1	2	5	0t4	3	1	1	9	1	1	1	1	1	1	1	1	1	2	1	1	1	1	1	1	2	3	3	3	3	3	3	3	3	3	3	3	3	3	3	3	3	1	1
2018-11-13	FS26	EFS01	2	2	2	1	1	2	5	0t4	3	1	1	1	1	1	1	1	1	1	1	1	1	2	1	1	3	1	1	3	3	3	3	3	3	3	3	3	3	1	3	1	3	3	3	3	3	3	3
2018-11-13	FS27	EFS01	2	1	1	1	4	2	2	0t4	3	1	1	1	1	1	1	1	1	1	1	3	3	3	3	3	3	1	1	1	2	1	1	3	3	3	3	3	3	3	3	3	3	3	3	3	3	1	5
2018-11-13	FS28	EFS01	2	1	2	1	3	2	3	0t4	3	1	1	1	1	1	1	1	1	1	1	3	3	3	3	3	3	1	1	1	3	3	3	3	3	3	3	1	1	1	3	3	3	3	3	3	3	1	5
2018-11-13	FS29	EFS01	2	1	1	1	2	2	3	0t4	3	1	1	1	1	1	1	1	1	1	1	3	3	3	3	3	3	1	1	3	3	3	3	3	3	3	3	3	3	3	3	3	3	3	3	3	3	1	3
2018-11-13	FS30	EFS01	2	2	2	1	2	2	2	0t4	3	1	1		2	1	1	2	2	2	1	3	3	3	3	3	3	1	1	2	3	2	2	2	2	2	2	2	2	2	3	2	2	2	2	2	2	1	5
2018-11-13	FS31	EFS01	2	2	2	1	3	2	5	0t4	3	1	1	1	1	1	1	1	1	1	1	3	3	3	3	3	3	1	1	1	3	3	3	3	3	3	3	3	3	3	3	3	3	3	3	3	3	1	5
2018-11-13	FS32	EFS01	2	2	2	1	3	2	2	0t4	3	1	1	1	1	1	1	2	2	2	1	3	3	3	3	3	3	1	1	2	3	2	2	2	2	2	2	2	2	2	3	2	2	2	2	2	2	1	5
2018-11-13	FS33	EFS01	2	2	2	1	2	2	11	10t14	3	1	1	1	1	1	1	1	1	1	1	3	3	3	3	3	3	1	1	1	3	3	3	3	3	3	3	1	1	1	3	3	3	3	3	3	3	1	5
2018-11-14	FS34	MUC01	1	2	2	1	2	2	5	0t4	3	1	5	1	1	1	1	1	1	1	1	3	3	3	3	3	3	1	1	3	3	3	3	3	3	3	3	3	3	3	3	3	3	3	3	3	3	1	5
2018-11-14	FS35	MUC01	1	2	2	1	3	2	5	0t4	3	1	1	1	1	1	1	1	1	1	1	1	1	1	1	1	1	1	1	1	3	3	3	3	3	3	3	3	3	3	3	3	3	3	3	3	3	1	5
2018-11-14	FS36	MUC01	1	2	2	5	3	2	3	0t4	3	1	1	9	1	1	1	1	1	1	1	1	1	2	1	2	1	1	1	1	1	1	1	2	2	1	1	1	1	1	3	3	3	3	3	3	3	1	5
2018-11-14	FS37	MUC01	1	1	1	1	4	2	1	0t4	3	1	1	4	1	1	1	2	2	2	1	3	3	3	3	3	3	1	1	1	3	3	3	3	3	3	3	3	3	3	3	3	3	3	3	3	3	1	3
2018-11-14	FS38	MUC01	1	2	5	1	1	2	5	0t4	3	1	1		2	1	1	1	1	1	1	1	1	1	1	1	1	1	1	1	3	3	3	3	3	3	3	1	1	1	3	3	3	3	3	3	3	1	3
2018-11-14	FS39	MUC01	1	2	4	1	2	2	5	0t4	3	1	2		2	1	1	1	1	1	1	1	1	1	1	1	1	1	1	1	2	3	3	3	3	3	3	1	1	1	3	3	3	3	3	3	3	1	5
2018-11-14	FS40	MUC01	1	2	2	2	4	2	2	0t4	3	1	1		2	1	1	2	2	1	1	1	1	1	1	1	1	1	1	1	3	3	3	3	3	3	3	3	3	3	3	3	3	3	3	3	3	1	5
2018-11-14	FS41	MUC01	1	1	1	2	2	2	4	0t4	3	1	1	1	1	1	1	1	1	1	1	1	1	1	1	3	3	1	1	1	3	3	3	3	3	3	3	1	1	1	3	3	3	3	3	3	3	2	4
2018-11-14	FS42	MUC01	1	1	2	1	2	2	5	0t4	3	1	2	1	1	1	1	1	1	1	1	3	3	3	1	1	1	1	1	1	3	3	3	3	3	3	1	3	3	3	3	3	3	3	3	3	3	1	4
2018-11-14	FS43	MUC01	1	1	4	1	2	3	11	10t14	3	1	1	1	1	1	1	1	1	1	1	1	1	3	1	1	1	1	1	1	2	3	3	3	3	3	3	3	3	3	3	3	3	3	3	3	3	1	4
2018-11-14	FS44	MUC01	1	2	5	1	3	2	2	0t4	3	1	1	1	1	1	1	1	1	1	1	1	1	1	1	1	1	1	1	1	3	3	3	3	3	3	3	3	3	3	3	3	3	3	3	3	3	1	5
2018-11-14	FS45	MUC01	1	2	1	1	1	2	5	0t4	3	1	1	9	1	1	1	1	1	1	1	1	1	2	1	1	1	1	1	1	3	3	3	3	3	3	3	3	3	3	3	3	3	3	3	3	3	1	1
2018-11-14	FS46	MUC01	1	2	2	1	1	2	5	0t4	3	1	1	1	1	1	1	1	1	1	1	1	1	2	1	1	3	3	3	3	3	3	3	3	3	3	3	3	3	1	3	1	3	3	3	3	3	3	3
2018-11-14	FS47	MUC01	1	1	1	1	4	3	2	0t4	3	1	1	1	1	1	1	1	1	1	1	3	3	3	3	3	3	1	1	1	3	1	1	3	3	3	3	3	3	3	3	3	3	3	3	3	3	1	5
2018-11-14	FS48	MUC01	1	1	2	1	3	2	3	0t4	3	1	1	1	1	1	1	1	1	1	1	3	3	3	3	3	3	1	1	1	3	3	3	3	3	3	3	1	1	1	3	3	3	3	3	3	3	1	5
2018-11-14	FS49	MUC01	1	1	1	1	2	2	3	0t4	3	1	3	1	1	1	1	1	1	1	1	3	3	3	3	3	3	3	3	3	3	3	3	3	3	3	3	3	3	3	3	3	3	3	3	3	3	1	3
2018-11-14	FS50	MUC01	1	2	2	1	2	2	2	0t4	3	1	1	6	1	1	1	2	2	2	1	3	3	3	3	3	3	2	2	2	2	2	2	2	2	2	2	2	2	2	3	2	2	2	2	2	2	1	5
2018-11-14	FS51	MUC01	1	2	2	1	3	2	5	0t4	3	1	1	1	1	1	1	1	1	1	1	3	3	3	3	3	3	1	1	1	2	3	3	3	3	3	3	3	3	3	3	3	3	3	3	3	3	1	5
2018-11-14	FS52	MUC01	1	2	2	1	3	2	2	0t4	3	1	1	1	1	1	1	2	2	2	1	3	3	3	3	3	3	2	2	2	3	2	2	2	2	2	2	2	2	2	3	2	2	2	2	2	2	1	5
2018-11-14	FS53	MUC01	1	2	2	1	2	2	11	10t14	3	1	1	1	1	1	1	1	1	1	1	3	3	3	3	3	3	1	1	1	3	3	3	3	3	3	3	1	1	1	3	3	3	3	3	3	3	1	5
2018-11-14	FS54	MUC01	1	2	2	1	2	2	5	0t4	3	1	2	1	1	1	1	1	1	1	1	3	3	3	3	3	3	3	3	3	2	3	3	3	3	3	3	3	3	3	3	3	3	3	3	3	3	1	5
2018-11-14	FS55	MUC01	1	2	2	1	3	2	5	0t4	3	1	1	1	1	1	1	1	1	1	1	1	1	1	1	1	1	1	1	1	3	3	3	3	3	3	3	3	3	3	3	3	3	3	3	3	3	1	5
2018-11-14	FS56	MUC01	1	2	2	5	3	2	9	5t9	3	1	1	9	1	1	1	1	1	1	1	1	1	2	1	2	1	1	1	1	1	1	1	2	2	2	1	1	1	1	3	3	3	3	3	3	3	1	5
2018-11-14	FS57	MUC01	1	1	1	1	4	2	1	0t4	3	1	1	4	1	1	1	2	2	2	1	3	3	3	3	3	3	1	1	1	3	3	3	3	3	3	3	3	3	3	3	3	3	3	3	3	3	1	3
2018-11-14	FS58	MUC01	1	2	5	1	1	2	5	0t4	3	1	4	10	1	1	1	1	1	1	1	1	1	1	1	1	1	1	1	1	1	1	1	2	2	2	2	1	1	1	3	3	3	3	3	3	3	1	3
2018-11-14	FS59	MUC01	1	2	4	1	2	2	5	0t4	3	1	1		2	1	1	1	1	1	1	1	1	1	1	1	1	1	1	1	3	3	3	3	3	3	3	1	1	1	3	3	3	3	3	3	3	1	5
2018-11-14	FS60	MUC01	1	2	2	2	4	2	2	0t4	3	1	1		2	1	1	2	2	1	1	1	1	1	1	1	1	1	1	1	2	3	3	3	3	3	3	3	3	3	3	3	3	3	3	3	3	1	5
2018-11-14	FS61	MUC01	1	1	1	2	2	2	4	0t4	3	1	1	1	1	1	1	1	1	1	1	1	1	1	1	3	3	1	1	1	3	3	3	3	3	3	3	1	1	1	3	3	3	3	3	3	3	2	4
2018-11-14	FS62	MUC01	1	1	2	1	2	2	5	0t4	3	1	2	1	1	1	1	1	1	1	1	3	3	3	1	1	1	1	1	1	3	3	3	3	3	3	1	3	3	3	3	3	3	3	3	3	3	1	4
2018-11-14	FS63	MUC01	1	1	4	1	2	3	12	10t14	3	1	1	1	1	1	1	1	1	1	1	1	1	3	1	1	1	1	1	1	3	3	3	3	3	3	3	3	3	3	3	3	3	3	3	3	3	1	4
2018-11-14	FS64	MUC01	1	2	5	1	3	2	2	0t4	3	1	1	1	1	1	1	1	1	1	1	1	1	1	1	1	1	1	1	1	2	3	3	3	3	3	3	3	3	3	3	3	3	3	3	3	3	1	5
2018-11-14	FS65	MUC01	1	2	1	1	1	2	5	0t4	3	1	1	9	1	1	1	1	1	1	1	1	1	2	1	1	1	1	1	1	3	3	3	3	3	3	3	3	3	3	3	3	3	3	3	3	3	1	1
2018-11-14	FS66	MUC01	1	2	2	1	1	2	5	0t4	3	1	1	1	1	1	1	1	1	1	1	1	1	2	1	1	3	3	3	3	3	3	3	3	3	3	3	3	3	1	3	1	3	3	3	3	3	3	3
2018-11-14	FS67	MUC01	1	1	1	1	4	2	2	0t4	3	1	1	1	1	1	1	1	1	1	1	3	3	3	3	3	3	1	1	1	3	1	1	3	3	3	3	3	3	3	3	3	3	3	3	3	3	1	5
2018-11-14	FS68	MUC01	1	1	2	1	3	2	3	0t4	3	1	1	1	1	1	1	1	1	1	1	3	3	3	3	3	3	1	1	1	3	3	3	3	3	3	3	1	1	1	3	3	3	3	3	3	3	1	5
2018-11-14	FS69	MUC01	1	1	1	1	2	2	3	0t4	3	1	1	1	1	1	1	1	1	1	1	3	3	3	3	3	3	3	3	3	3	3	3	3	3	3	3	3	3	3	3	3	3	3	3	3	3	1	3
2018-11-14	FS70	MUC01	1	2	2	1	2	2	2	0t4	3	1	1		2	1	1	2	2	2	1	3	3	3	3	3	3	2	2	2	2	2	2	2	2	2	2	2	2	2	3	2	2	2	2	2	2	1	5
2018-11-14	FS71	MUC01	1	2	2	1	3	2	5	0t4	3	1	1	1	1	1	1	1	1	1	1	3	3	3	3	3	3	1	1	1	2	3	3	3	3	3	3	3	3	3	3	3	3	3	3	3	3	1	5
2018-11-14	FS72	MUC01	1	2	2	1	3	2	2	0t4	3	1	1	1	1	1	1	2	2	2	1	3	3	3	3	3	3	2	2	2	2	2	2	2	2	2	2	2	2	2	3	2	2	2	2	2	2	1	5
2018-11-14	FS73	MUC01	1	2	2	1	2	2	11	10t14	3	1	1	1	1	1	1	1	1	1	1	3	3	3	3	3	3	1	1	1	3	3	3	3	3	3	3	1	1	1	3	3	3	3	3	3	3	1	5
2018-11-14	FS74	MUC01	1	2	2	1	2	2	5	0t4	3	1	1	1	1	1	1	1	1	1	1	3	3	3	3	3	3	3	3	3	3	3	3	3	3	3	3	3	3	3	3	3	3	3	3	3	3	1	5
2018-11-14	FS75	MUC01	1	2	2	1	3	2	5	0t4	3	1	1	1	1	1	1	1	1	1	1	1	1	1	1	1	1	1	1	1	3	3	3	3	3	3	3	3	3	3	3	3	3	3	3	3	3	1	5
2018-11-14	FS76	MUC01	1	2	2	5	3	2	13	10t14	3	1	1	9	1	1	1	1	1	1	1	1	1	2	1	2	1	1	1	1	1	1	1	2	2	2	1	1	1	1	3	3	3	3	3	3	3	1	5
2018-11-14	FS77	MUC01	1	1	1	1	4	2	1	0t4	3	1	1	4	1	1	1	2	2	2	1	3	3	3	3	3	3	1	1	1	3	3	3	3	3	3	3	3	3	3	3	3	3	3	3	3	3	1	3
2018-11-14	FS78	MUC01	1	2	5	1	1	2	5	0t4	3	1	1	1	1	1	1	1	1	1	1	1	1	1	1	1	1	1	1	1	3	3	3	3	3	3	3	1	1	1	3	3	3	3	3	3	3	1	3
2018-11-14	FS79	MUC01	1	2	4	1	2	2	5	0t4	3	1	1	2	1	1	1	1	1	1	1	1	1	1	1	1	1	1	1	1	3	3	3	3	3	3	3	1	1	1	3	3	3	3	3	3	3	1	5
2018-11-14	FS80	MUC01	1	2	2	2	4	2	2	0t4	3	1	1		2	1	1	2	2	1	1	1	1	1	1	1	1	1	1	1	3	3	3	3	3	3	3	3	3	3	3	3	3	3	3	3	3	1	5
2018-11-14	FS81	MUC01	1	1	1	2	2	2	4	0t4	3	1	1	1	1	1	1	1	1	1	1	1	1	1	1	3	3	1	1	1	3	3	3	3	3	3	3	1	1	1	3	3	3	3	3	3	3	2	4
2018-11-14	FS82	LO01	2	1	2	1	2	2	5	0t4	3	1	2	1	1	1	1	1	1	1	1	3	3	3	1	1	1	1	1	1	3	3	3	3	3	3	1	3	3	3	3	3	3	3	3	3	3	1	4
2018-11-14	FS83	LO01	2	1	4	1	2	3	15	10t14	3	1	1	1	1	1	1	1	1	1	1	1	1	3	1	1	1	1	1	1	3	3	3	3	3	3	3	3	3	3	3	3	3	3	3	3	3	1	4
2018-11-14	FS84	LO01	2	2	5	1	3	2	2	0t4	3	1	1	1	1	1	1	1	1	1	1	1	1	1	1	1	1	1	1	1	3	3	3	3	3	3	3	3	3	3	3	3	3	3	3	3	3	1	5
2018-11-14	FS85	LO01	2	2	1	1	1	2	5	0t4	3	1	1	9	1	1	1	1	1	1	1	1	1	2	1	1	1	1	1	1	3	3	3	3	3	3	3	3	3	3	3	3	3	3	3	3	3	1	1
2018-11-14	FS86	LO01	2	2	2	1	1	2	5	0t4	3	1	1	1	1	1	1	1	1	1	1	1	1	2	1	1	3	3	3	3	3	3	3	3	3	3	3	3	3	1	3	1	3	3	3	3	3	3	3
2018-11-14	FS87	LO01	2	1	1	1	4	2	2	0t4	3	1	1	1	1	1	1	1	1	1	1	3	3	3	3	3	3	1	1	1	2	1	1	3	3	3	3	3	3	3	3	3	3	3	3	3	3	1	5
2018-11-14	FS88	LO01	2	1	2	1	3	2	3	0t4	3	1	1	1	1	1	2	1	1	1	1	3	3	3	3	3	3	1	1	1	3	3	3	3	3	3	3	1	1	1	3	3	3	3	3	3	3	1	5
2018-11-14	FS89	LO01	2	1	1	1	2	2	3	0t4	3	1	1	1	1	1	2	1	1	1	1	3	3	3	3	3	3	3	3	3	2	3	3	3	3	3	3	3	3	3	3	3	3	3	3	3	3	1	3
2018-11-14	FS90	LO01	2	2	2	1	2	2	2	0t4	3	1	1	1	1	1	2	2	2	2	1	3	3	3	3	3	3	2	2	2	3	2	2	2	2	2	2	2	2	2	3	2	2	2	2	2	2	1	5
2018-11-14	FS91	LO01	2	2	2	1	3	2	5	0t4	3	1	1	1	1	1	3	1	1	1	1	3	3	3	3	3	3	1	1	1	3	3	3	3	3	3	3	3	3	3	3	3	3	3	3	3	3	1	5
2018-11-14	FS92	LO01	2	2	2	1	3	2	2	0t4	3	1	1	1	1	1	2	2	2	2	1	3	3	3	3	3	3	2	2	2	2	2	2	2	2	2	2	2	2	2	3	2	2	2	2	2	2	1	5
2018-11-14	FS93	LO01	2	2	2	1	2	2	11	10t14	3	1	1	1	1	1	2	1	1	1	1	3	3	3	3	3	3	1	1	1	3	3	3	3	3	3	3	1	1	1	3	3	3	3	3	3	3	1	5
2018-11-14	FS94	LO01	2	2	2	1	2	2	5	0t4	3	1	1	1	1	1	2	1	1	1	1	3	3	3	3	3	3	3	3	3	3	3	3	3	3	3	3	3	3	3	3	3	3	3	3	3	3	1	5
2018-11-14	FS95	LO01	2	2	2	1	3	2	5	0t4	3	1	1	1	1	1	2	1	1	1	1	1	1	1	1	1	1	1	1	1	3	1	1	1	2	2	1	1	3	3	3	3	3	3	3	3	3	1	5
2018-11-14	FS96	LO01	2	2	2	5	3	2	3	0t4	3	1	1	9	1	1	1	1	1	1	1	1	1	2	1	2	1	1	1	1	1	1	1	2	2	3	3	1	1	1	3	3	3	3	3	3	3	1	5
2018-11-14	FS97	LO01	2	1	1	1	4	2	1	0t4	3	1	1	4	1	1	1	2	2	2	1	3	3	3	3	3	3	1	1	1	3	3	3	3	3	3	3	3	3	3	3	3	3	3	3	3	3	1	3
2018-11-14	FS98	LO01	2	2	5	1	1	2	5	0t4	3	1	1	1	1	1	1	1	1	1	1	1	1	1	1	1	1	1	1	1	3	3	3	3	3	3	3	1	1	1	3	3	3	3	3	3	3	1	3
2018-11-14	FS99	LO01	2	2	4	1	2	2	5	0t4	3	1	1	2	1	1	1	1	1	1	1	1	1	1	1	1	1	1	1	1	3	3	3	3	3	3	3	1	1	1	3	3	3	3	3	3	3	1	5
2018-11-14	FS100	LO01	2	2	2	2	4	2	2	0t4	3	1	1	2	1	1	1	2	2	1	1	1	1	1	1	1	1	1	1	1	2	3	3	3	3	3	3	3	3	3	3	3	3	3	3	3	3	1	5
2018-11-06	GP01	LAU01	1	2	1	1	4	2	3	0t4	3	1	1		2	2	1	1	1	1	1	3	3	3	3	3	3	1	1	3	3	3	3	3	3	3	3	3	3	3	3	3	3	3	3	3	3	1	5
2018-11-06	GP02	LAU01	1	2	5	1	4	2	3	0t4	3	1	1	1	1	2	1	1	1	1	1	3	3	3	3	3	3	1	1	3	3	3	3	3	3	3	3	3	3	3	3	3	3	3	3	3	3	1	5
2018-11-06	GP03	LAU01	1	2	5	1	1	2	3	0t4	3	1	1	5	1	2	1	1	1	1	1	3	3	3	3	3	3	1	1	3	3	3	3	3	3	3	3	3	3	3	3	3	3	3	3	3	3	1	5
2018-11-06	GP04	LAU01	1	2	2	1	4	2	3	0t4	3	1	1	5	1	2	1	1	1	1	1	3	3	3	3	3	3	1	1	3	2	3	3	3	3	3	3	3	3	3	3	3	3	3	3	3	3	1	5
2018-11-06	GP05	LAU01	1	2	2	1	1	2	2	0t4	3	1	1	1	1	2	1	1	1	1	1	3	3	3	3	3	3	1	1	3	3	3	3	3	3	3	3	3	3	3	3	3	3	3	3	3	3	1	5
2018-11-06	GP06	LAU01	1	2	3	5	2	2	1	0t4	3	1	1	2	1	3	1	2	2	2	1	2	2	1	1	3	1	1	1	3	3	3	3	3	3	3	3	1	1	3	3	3	3	3	3	3	3	2	4
2018-11-06	GP07	LAU01	1	1	5	5	4	2	5	0t4	3	1	1	2	1	3	1	2	2	2	1	2	2	1	1	3	1	1	1	3	3	3	3	3	3	3	3	1	1	3	3	3	3	3	3	3	3	2	4
2018-11-06	GP08	LAU01	1	1	2	5	4	2	5	0t4	3	1	1	2	1	3	1	2	2	2	1	2	2	1	1	3	1	1	1	3	3	3	3	3	3	3	3	1	1	3	3	3	3	3	3	3	3	2	4
2018-11-06	GP09	LAU01	1	2	2	5	4	2	4	0t4	3	1	1	3	1	3	1	2	2	2	1	2	2	1	1	3	1	1	1	3	3	3	3	3	3	3	3	1	1	3	3	3	3	3	3	3	3	2	4
2018-11-06	GP10	LAU01	1	2	2	5	4	2	5	0t4	3	1	1	2	1	2	1	1	1	1	1	3	3	3	3	3	3	1	1	1	3	3	3	3	3	3	3	1	1	1	3	3	3	3	3	3	3	1	3
2018-11-06	GP11	LAU01	1	1	1	5	4	2	3	0t4	3	1	1	1	1	2	1	1	1	1	1	3	3	3	3	3	3	1	1	1	3	3	3	3	3	3	3	1	1	1	3	3	3	3	3	3	3	1	3
2018-11-06	GP12	LAU01	1	1	5	5	4	2	4	0t4	3	1	2	9	1	2	1	1	1	1	1	3	3	3	3	3	3	1	1	1	3	3	3	3	3	3	3	1	1	1	3	3	3	3	3	3	3	1	3
2018-11-06	GP13	LAU01	1	2	2	5	4	2	2	0t4	3	1	1	2	1	2	1	1	1	1	1	3	3	3	3	3	3	1	1	1	3	3	3	3	3	3	3	1	1	1	3	3	3	3	3	3	3	1	3
2018-11-06	GP14	LAU01	1	1	2	5	4	2	6	5t9	3	1	1		2	2	1	1	1	1	1	3	3	3	3	3	3	1	1	1	3	3	3	3	3	3	3	1	1	1	3	3	3	3	3	3	3	1	3
2018-11-06	GP15	LAU01	1	2	5	5	4	2	7	5t9	3	1	1	2	1	2	1	1	1	1	1	3	3	3	3	3	3	1	1	1	3	3	3	3	3	3	3	1	1	1	3	3	3	3	3	3	3	1	3
2018-11-06	GP16	LAU01	1	2	2	5	4	2	4	0t4	3	1	1	2	1	2	1	1	1	1	1	3	3	3	3	3	3	1	1	1	3	3	3	3	3	3	3	1	1	1	3	3	3	3	3	3	3	1	3
2018-11-06	GP17	LAU01	1	1	1	5	4	2	3	0t4	3	1	2	1	1	2	1	1	1	1	1	3	3	3	3	3	3	1	1	1	3	3	3	3	3	3	3	1	1	1	3	3	3	3	3	3	3	1	3
2018-11-06	GP18	LAU01	1	1	3	5	5	2	3	0t4	3	1	1	2	1	1	1	2	2	2	1	3	3	3	3	3	1	1	1	3	3	3	3	3	3	3	3	3	3	3	3	3	3	3	3	3	3	1	4
2018-11-06	GP19	LAU01	1	1	5	1	2	2	2	0t4	3	1	1	1	1	1	1	2	2	1	1	3	3	3	3	3	3	1	1	3	3	3	3	3	3	3	3	3	3	3	3	3	3	3	3	3	3	1	3
2018-11-06	GP20	LAU01	1	1	1	1	2	2	3	0t4	3	1	1	1	1	1	1	1	1	1	1	3	3	3	3	3	3	1	1	1	3	3	3	3	3	3	3	3	3	3	3	1	1	2	2	2	1	1	1
2018-11-06	GP21	LAU01	1	1	2	1	3	2	3	0t4	3	1	1	2	1	1	1	1	1	1	1	1	1	2	1	1	1	1	1	1	3	1	1	1	1	1	1	3	3	3	3	3	3	3	3	3	3	1	5
2018-11-08	GP22	STA01	1	2	5	1	2	2	10	5t9	3	1	1	2	1	1	1	1	1	1	1	1	1	1	1	1	1	1	1	1	3	3	3	3	3	3	3	1	3	3	3	3	3	3	3	3	3	1	5
2018-11-08	GP23	STA01	1	2	5	1	4	2	11	10t14	3	1	1	2	1	1	1	1	1	1	1	3	3	3	3	3	3	1	1	1	3	3	3	3	3	3	3	3	1	1	3	3	3	3	3	3	3	3	1
2018-11-08	GP24	STA01	1	2	2	5	5	2	2	0t4	3	1	1	4	1	1	1	1	3	1	1	1	1	1	3	3	1	1	1	1	3	3	3	3	3	3	3	1	1	3	3	3	3	3	3	3	3	2	3
2018-11-08	GP25	STA01	1	2	2	5	4	2	11	10t14	3	2		1	1	1	1	1	1	1	1	1	1	2	1	3	1	1	1	1	1	1	1	2	2	2	1	1	1	3	1	1	1	2	2	2	3	1	5
2018-11-08	GP26	STA01	1	2	2	5	4	2	8	5t9	3	1	1	3	1	1	1	2	2	2	1	1	1	3	1	1	1	1	1	1	3	3	3	3	3	3	3	3	1	2	3	3	3	3	3	3	3	1	5
2018-11-08	GP27	STA01	1	2	2	5	3	2	11	10t14	3	1	1	9	1	1	1	1	1	3	1	1	1	2	2	2	1	1	1	1	3	1	1	2	1	2	1	2	1	2	3	1	3	2	2	2	1	1	5
2018-11-08	GP28	STA01	1	2	1	5	5	2	11	10t14	3	2		1	1	1	1	1	1	1	1	1	1	2	1	3	1	1	1	1	3	1	1	2	2	2	1	1	1	1	3	3	3	3	3	3	3	1	5
2018-11-08	GP29	STA01	1	1	3	5	5	2	8	5t9	3	1	1	6	1	1	1	1	1	1	1	1	1	1	2	1	1	1	1	1	3	1	3	2	2	1	1	1	2	3	3	3	3	3	3	3	3	1	5
2018-11-08	GP30	STA01	1	2	2	5	4	2	5	0t4	3	1	1	5	1	1	1	1	1	1	1	1	1	2	1	2	1	1	1	1	3	3	3	3	3	3	3	3	3	3	3	3	3	3	3	3	3	1	1
2018-11-08	GP31	STA01	1	2	1	1	4	2	8	5t9	3	1	1	1	1	2	1	1	1	1	1	3	3	3	3	3	3	1	1	3	3	3	3	3	3	3	3	3	3	3	3	3	3	3	3	3	3	1	5
2018-11-08	GP32	STA01	1	2	5	1	4	2	3	0t4	3	1	1	2	1	2	1	1	1	1	1	3	3	3	3	3	3	1	1	3	3	3	3	3	3	3	3	3	3	3	3	3	3	3	3	3	3	1	5
2018-11-08	GP33	STA01	1	2	5	1	1	2	4	0t4	3	1	1	5	1	2	1	1	1	1	1	3	3	3	3	3	3	1	1	3	3	3	3	3	3	3	3	3	3	3	3	3	3	3	3	3	3	1	5
2018-11-08	GP34	STA01	1	2	2	1	4	2	3	0t4	3	1	4	5	1	2	1	1	1	1	1	3	3	3	3	3	3	1	1	3	3	3	3	3	3	3	3	3	3	3	3	3	3	3	3	3	3	1	5
2018-11-08	GP35	STA01	1	2	2	1	1	2	3	0t4	3	1	1	1	1	2	1	1	1	1	1	3	3	3	3	3	3	1	1	3	3	3	3	3	3	3	3	3	3	3	3	3	3	3	3	3	3	1	5
2018-11-08	GP36	STA01	1	2	3	5	5	2	4	0t4	3	1	1	1	1	3	1	2	2	2	1	2	2	1	1	3	1	1	1	3	3	3	3	3	3	3	3	1	1	3	3	3	3	3	3	3	3	2	4
2018-11-08	GP37	STA01	1	1	5	5	4	2	2	0t4	3	1	1	1	1	3	1	2	2	2	1	2	2	1	1	3	1	1	1	3	3	3	3	3	3	3	3	1	1	3	3	3	3	3	3	3	3	2	4
2018-11-08	GP38	STA01	1	1	2	5	5	2	4	0t4	3	1	1	1	1	3	1	2	2	2	1	2	2	1	1	3	1	1	1	3	3	3	3	3	3	3	3	1	1	3	3	3	3	3	3	3	3	2	4
2018-11-08	GP39	STA01	1	2	2	5	4	2	6	5t9	3	1	1	3	1	3	1	2	2	2	1	2	2	1	1	3	1	1	1	3	3	3	3	3	3	3	3	1	1	3	3	3	3	3	3	3	3	2	4
2018-11-08	GP40	STA01	1	2	2	5	4	2	4	0t4	3	1	1	2	1	2	1	1	1	1	1	3	3	3	3	3	3	1	1	1	3	3	3	3	3	3	3	1	1	1	3	3	3	3	3	3	3	1	3
2018-11-08	GP41	STA01	1	1	1	5	4	2	5	0t4	3	1	1	1	1	2	1	1	1	1	1	3	3	3	3	3	3	1	1	1	3	3	3	3	3	3	3	1	1	1	3	3	3	3	3	3	3	1	3
2018-11-08	GP42	STA01	1	1	5	5	4	2	3	0t4	3	1	1	9	1	2	1	1	1	1	1	3	3	3	3	3	3	1	1	1	3	3	3	3	3	3	3	1	1	1	3	3	3	3	3	3	3	1	3
2018-11-08	GP43	STA01	1	2	2	5	5	2	5	0t4	3	1	2	1	1	2	1	1	1	1	1	3	3	3	3	3	3	1	1	1	3	3	3	3	3	3	3	1	1	1	3	3	3	3	3	3	3	1	3
2018-11-08	GP44	STA01	1	1	2	5	4	2	4	0t4	3	1	1	1	1	2	1	1	1	1	1	3	3	3	3	3	3	1	1	1	3	3	3	3	3	3	3	1	1	1	3	3	3	3	3	3	3	1	3
2018-11-08	GP45	STA01	1	2	5	5	5	2	5	0t4	3	1	1	1	1	2	1	1	1	1	1	3	3	3	3	3	3	1	1	1	3	3	3	3	3	3	3	1	1	1	3	3	3	3	3	3	3	1	3
2018-11-08	GP46	STA01	1	2	2	5	4	2	4	0t4	3	1	1	2	1	2	1	1	1	1	1	3	3	3	3	3	3	1	1	1	3	3	3	3	3	3	3	1	1	1	3	3	3	3	3	3	3	1	3
2018-11-08	GP47	STA01	1	1	1	5	4	2	3	0t4	3	1	1	1	1	2	1	1	1	1	1	3	3	3	3	3	3	1	1	1	3	3	3	3	3	3	3	1	1	1	3	3	3	3	3	3	3	1	3
2018-11-08	GP48	STA01	1	1	3	5	2	2	3	0t4	3	1	1		2	1	1	2	2	2	1	3	3	3	3	3	1	1	1	3	3	3	3	3	3	3	3	3	3	3	3	3	3	3	3	3	3	1	4
2018-11-08	GP49	STA01	1	1	5	1	2	2	2	0t4	3	1	1	1	1	1	1	2	2	1	1	3	3	3	3	3	3	1	1	3	3	3	3	3	3	3	3	3	3	3	3	3	3	3	3	3	3	1	3
2018-11-08	GP50	STA01	1	1	1	1	2	2	3	0t4	3	1	1		2	1	1	1	1	1	1	3	3	3	3	3	3	1	1	1	3	3	3	3	3	3	3	3	3	3	3	3	3	3	3	3	3	2	3
2018-11-08	GP51	STA01	1	1	2	1	3	2	3	0t4	3	1	1	2	1	1	1	1	1	1	1	1	1	2	1	1	1	1	1	1	3	1	1	1	1	1	3	3	3	3	3	3	3	3	3	3	3	1	5
2018-11-19	GP52	MH01	2	2	5	1	2	2	10	5t9	3	1	1	2	1	1	1	1	1	1	1	1	1	1	1	1	1	1	1	1	3	3	3	3	3	3	3	1	3	3	3	3	3	3	3	3	3	1	5
2018-11-19	GP53	MH01	2	2	5	1	4	2	11	10t14	3	1	1	2	1	1	1	1	1	1	1	3	3	3	3	3	3	1	1	1	3	3	3	3	3	3	3	3	1	1	3	3	3	3	3	3	3	3	1
2018-11-19	GP54	MH01	2	2	2	5	2	2	7	5t9	3	1	1	4	1	1	1	1	3	1	1	1	1	1	3	3	1	1	1	1	3	3	3	3	3	3	3	1	1	3	3	3	3	3	3	3	3	2	3
2018-11-19	GP55	MH01	2	2	2	5	4	2	11	10t14	3	2		1	1	1	1	1	1	1	1	1	1	2	1	3	1	1	1	1	1	1	1	2	2	2	1	1	1	3	1	1	1	2	2	2	1	1	5
2018-11-19	GP56	MH01	2	2	2	5	4	2	5	0t4	3	1	1	3	1	1	1	2	2	2	1	1	1	3	1	1	1	1	1	1	3	3	3	3	3	3	3	1	1	2	3	3	3	3	3	3	3	1	5
2018-11-19	GP57	MH01	2	2	2	5	3	2	11	10t14	3	1	1	9	1	1	1	1	1	3	1	1	1	2	2	2	1	1	1	1	3	1	1	2	1	2	1	2	1	2	3	1	3	2	2	2	1	1	5
2018-11-19	GP58	MH01	2	2	1	5	2	2	11	10t14	3	2		1	1	1	1	1	1	1	1	1	1	2	1	3	1	1	1	1	2	1	1	2	2	2	1	1	1	1	3	3	3	3	3	3	3	1	5
2018-11-19	GP59	MH01	2	1	3	5	2	2	6	5t9	3	1	1	6	1	1	1	1	1	1	1	1	1	1	2	1	1	1	1	1	3	1	3	2	2	1	1	1	2	3	3	3	3	3	3	3	3	1	5
2018-11-19	GP60	MH01	2	2	2	5	4	2	6	5t9	3	1	1	5	1	1	1	1	1	1	1	1	1	2	1	2	1	1	1	1	3	3	3	3	3	3	3	3	3	3	3	3	3	3	3	3	3	1	1
2018-11-19	GP61	MH01	2	2	1	1	4	2	3	0t4	3	1	1		2	2	1	1	1	1	1	3	3	3	3	3	3	3	3	3	3	3	3	3	3	3	3	3	3	3	3	3	3	3	3	3	3	1	5
2018-11-19	GP62	MH01	2	2	5	1	4	2	3	0t4	3	1	1	1	1	2	1	1	1	1	1	3	3	3	3	3	3	3	3	3	3	3	3	3	3	3	3	3	3	3	3	3	3	3	3	3	3	1	5
2018-11-19	GP63	MH01	2	2	5	1	1	2	4	0t4	3	1	1	5	1	2	1	1	1	1	1	3	3	3	3	3	3	3	3	3	3	3	3	3	3	3	3	3	3	3	3	3	3	3	3	3	3	1	5
2018-11-19	GP64	MH01	2	2	2	1	4	2	3	0t4	3	1	1	5	1	2	1	1	1	1	1	3	3	3	3	3	3	3	3	3	2	3	3	3	3	3	3	3	3	3	3	3	3	3	3	3	3	1	5
2018-11-19	GP65	MH01	2	2	2	1	1	2	4	0t4	3	1	1	1	1	2	1	1	1	1	1	3	3	3	3	3	3	3	3	3	3	3	3	3	3	3	3	3	3	3	3	3	3	3	3	3	3	1	5
2018-11-19	GP66	MH01	2	2	3	5	2	2	3	0t4	3	1	1	1	1	3	1	2	2	2	1	2	2	1	1	3	1	1	1	3	3	3	3	3	3	3	3	1	1	3	3	3	3	3	3	3	3	2	4
2018-11-19	GP67	MH01	2	1	5	5	4	2	1	0t4	3	1	1	1	1	3	1	2	2	2	1	2	2	1	1	3	1	1	1	3	2	3	3	3	3	3	3	1	1	3	3	3	3	3	3	3	3	2	4
2018-11-19	GP68	MH01	2	1	2	5	2	2	2	0t4	3	1	1	1	1	3	1	2	2	2	1	2	2	1	1	3	1	1	1	3	3	3	3	3	3	3	3	1	1	3	3	3	3	3	3	3	3	2	4
2018-11-19	GP69	MH01	2	2	2	5	4	2	3	0t4	3	1	1	3	1	3	1	2	2	2	1	2	2	1	1	3	1	1	1	3	3	3	3	3	3	3	3	1	1	3	3	3	3	3	3	3	3	2	4
2018-11-19	GP70	MH01	2	2	2	5	4	2	4	0t4	3	1	1	1	1	2	1	1	1	1	1	3	3	3	3	3	3	1	1	1	3	3	3	3	3	3	3	1	1	1	3	3	3	3	3	3	3	1	3
2018-11-19	GP71	MH01	2	1	1	5	4	2	5	0t4	3	1	1	1	1	2	1	1	1	1	1	3	3	3	3	3	3	1	1	1	3	3	3	3	3	3	3	1	1	1	3	3	3	3	3	3	3	1	3
2018-11-19	GP72	MH01	2	1	5	5	4	2	3	0t4	3	1	1	9	1	2	1	1	1	1	1	3	3	3	3	3	3	1	1	1	2	3	3	3	3	3	3	1	1	1	3	3	3	3	3	3	3	1	3
2018-11-19	GP73	MH01	2	2	2	5	2	2	3	0t4	3	1	1		2	2	1	1	1	1	1	3	3	3	3	3	3	1	1	1	3	3	3	3	3	3	3	1	1	1	3	3	3	3	3	3	3	1	3
2018-11-19	GP74	MH01	2	1	2	5	4	2	4	0t4	3	1	2	1	1	2	1	1	1	1	1	3	3	3	3	3	3	1	1	1	3	3	3	3	3	3	3	1	1	1	3	3	3	3	3	3	3	1	3
2018-11-19	GP75	MH01	2	2	5	5	2	2	3	0t4	3	1	1	1	1	2	1	1	1	1	1	3	3	3	3	3	3	1	1	1	3	3	3	3	3	3	3	1	1	1	3	3	3	3	3	3	3	1	3
2018-11-19	GP76	MH01	2	2	2	5	4	2	5	0t4	3	1	1	1	1	2	1	1	1	1	1	3	3	3	3	3	3	1	1	1	3	3	3	3	3	3	3	1	1	1	3	3	3	3	3	3	3	1	3
2018-11-19	GP77	MH01	2	1	1	5	4	2	2	0t4	3	1	1	1	1	2	1	1	1	1	1	3	3	3	3	3	3	1	1	1	3	3	3	3	3	3	3	1	1	1	3	3	3	3	3	3	3	1	3
2018-11-19	GP78	MH01	2	1	3	5	2	2	1	0t4	3	1	1		2	1	1	2	2	2	1	3	3	3	3	3	1	1	2	3	3	3	3	3	3	3	3	3	3	3	3	3	3	3	3	3	3	1	4
2018-11-19	GP79	MH01	2	1	5	1	2	2	2	0t4	3	1	1	1	1	1	1	2	2	1	1	3	3	3	3	3	3	3	3	3	3	3	3	3	3	3	3	3	3	3	3	3	3	3	3	3	3	1	3
2018-11-19	GP80	MH01	2	1	1	1	2	2	3	0t4	3	1	1	1	1	1	1	1	1	1	1	3	3	3	3	3	3	1	1	1	3	3	3	3	3	3	3	3	3	3	3	3	3	3	3	3	3	2	3
2018-11-19	GP81	MH01	2	1	2	1	3	2	3	0t4	3	1	1	2	1	1	1	1	1	1	1	1	1	2	1	1	1	1	1	1	3	1	1	1	1	1	1	3	3	3	3	3	3	3	3	3	3	1	5
2018-11-20	GP82	HC01	2	2	5	1	2	2	10	5t9	3	1	1	2	1	1	1	1	1	1	1	1	1	1	1	1	1	1	1	1	3	3	3	3	3	3	3	1	3	3	3	3	3	3	3	3	3	1	5
2018-11-20	GP83	HC01	2	2	5	1	4	2	11	10t14	3	1	1	2	1	1	1	1	1	1	1	3	3	3	3	3	3	1	1	1	2	3	3	3	3	3	3	3	1	1	3	3	3	3	3	3	3	3	1
2018-11-20	GP84	HC01	2	2	2	5	2	2	3	0t4	3	1	1	4	1	1	1	1	3	1	1	1	1	1	3	3	1	1	1	1	3	3	3	3	3	3	3	1	1	3	3	3	3	3	3	3	3	2	3
2018-11-20	GP85	HC01	2	2	2	5	4	2	11	10t14	3	2		1	1	1	1	1	1	1	1	1	1	2	1	3	1	1	1	1	1	1	1	2	2	2	1	1	1	3	1	1	1	2	2	2	3	1	5
2018-11-20	GP86	HC01	2	2	2	5	4	2	2	0t4	3	1	1	3	1	1	1	2	2	2	1	1	1	3	1	1	1	1	1	1	3	3	3	3	3	3	3	1	1	2	3	3	3	3	3	3	3	1	5
2018-11-20	GP87	HC01	2	2	2	5	3	2	11	10t14	3	1	1	9	1	1	1	1	1	3	1	1	1	2	2	2	1	1	1	1	3	1	1	2	1	2	1	2	1	2	3	1	3	2	2	2	1	1	5
2018-11-20	GP88	HC01	2	2	1	5	2	2	11	10t14	3	2		1	1	1	1	1	1	1	1	1	1	2	1	3	1	1	1	1	3	1	1	2	2	2	1	1	1	1	3	3	3	3	3	3	3	1	5
2018-11-20	GP89	HC01	2	1	3	5	2	2	3	0t4	3	1	1	6	1	1	1	1	1	1	1	1	1	1	2	1	1	1	1	1	3	1	3	2	2	1	1	1	2	3	3	3	3	3	3	3	3	1	5
2018-11-20	GP90	HC01	2	2	2	5	4	2	4	0t4	3	1	1	5	1	1	1	1	1	1	1	1	1	2	1	2	1	1	1	1	2	3	3	3	3	3	3	3	3	3	3	3	3	3	3	3	3	1	1
2018-11-20	GP91	HC01	2	2	1	1	4	2	5	0t4	3	1	1		2	2	1	1	1	1	1	3	3	3	3	3	3	3	3	3	3	3	3	3	3	3	3	3	3	3	3	3	3	3	3	3	3	1	5
2018-11-20	GP92	HC01	2	2	5	1	4	2	3	0t4	3	1	1	1	1	2	1	1	1	1	1	3	3	3	3	3	3	3	3	3	3	3	3	3	3	3	3	3	3	3	3	3	3	3	3	3	3	1	5
2018-11-20	GP93	HC01	2	2	5	1	1	2	3	0t4	3	1	1	5	1	2	1	1	1	1	1	3	3	3	3	3	3	3	3	3	2	3	3	3	3	3	3	3	3	3	3	3	3	3	3	3	3	1	5
2018-11-20	GP94	HC01	2	2	2	1	4	2	5	0t4	3	1	1	5	1	2	1	1	1	1	1	3	3	3	3	3	3	3	3	3	3	3	3	3	3	3	3	3	3	3	3	3	3	3	3	3	3	1	5
2018-11-20	GP95	HC01	2	2	2	1	1	2	3	0t4	3	1	1		2	2	1	1	1	1	1	3	3	3	3	3	3	3	3	3	3	3	3	3	3	3	3	3	3	3	3	3	3	3	3	3	3	1	5
2018-11-20	GP96	HC01	2	2	3	5	2	2	3	0t4	3	1	1	1	1	3	1	2	2	2	1	2	2	1	1	3	1	1	1	3	3	3	3	3	3	3	3	1	1	3	3	3	3	3	3	3	3	2	4
2018-11-20	GP97	HC01	2	1	5	5	4	2	2	0t4	3	1	1	1	1	3	1	2	2	2	1	2	2	1	1	3	1	1	1	3	3	3	3	3	3	3	3	1	1	3	3	3	3	3	3	3	3	2	4
2018-11-20	GP98	HC01	2	1	2	5	2	2	5	0t4	3	1	1	1	1	3	1	2	2	2	1	2	2	1	1	3	1	1	1	3	3	3	3	3	3	3	3	1	1	3	3	3	3	3	3	3	3	2	4
2018-11-20	GP99	HC01	2	2	2	5	4	2	3	0t4	3	1	1	3	1	3	1	2	2	2	1	2	2	1	1	3	1	1	1	3	3	3	3	3	3	3	3	1	1	3	3	3	3	3	3	3	3	2	4
2018-11-20	GP100	HC01	2	2	2	5	4	2	3	0t4	3	1	1		2	2	1	1	1	1	1	3	3	3	3	3	3	1	1	1	3	3	3	3	3	3	3	1	1	1	3	3	3	3	3	3	3	1	3
2018-11-20	GP101	HC01	2	1	1	5	4	2	4	0t4	3	1	1	2	1	2	1	1	1	1	1	3	3	3	3	3	3	1	1	1	3	3	3	3	3	3	3	1	1	1	3	3	3	3	3	3	3	1	3
2018-11-20	GP102	HC01	2	1	5	5	4	2	5	0t4	3	1	1	9	1	2	1	1	1	1	1	3	3	3	3	3	3	1	1	1	3	3	3	3	3	3	3	1	1	1	3	3	3	3	3	3	3	1	3
2018-12-05	GP103	MAS01	2	2	2	5	2	2	2	0t4	3	1	1		2	2	1	1	1	1	1	3	3	3	3	3	3	1	1	1	3	3	3	3	3	3	3	1	1	1	3	3	3	3	3	3	3	1	3
2018-12-05	GP104	MAS01	2	1	2	5	4	2	3	0t4	3	1	1	1	1	2	1	1	1	1	1	3	3	3	3	3	3	1	1	1	3	3	3	3	3	3	3	1	1	1	3	3	3	3	3	3	3	1	3
2018-12-05	GP105	MAS01	2	2	5	5	2	2	2	0t4	3	1	1	3	1	2	1	1	1	1	1	3	3	3	3	3	3	1	1	1	3	3	3	3	3	3	3	1	1	1	3	3	3	3	3	3	3	1	3
2018-12-05	GP106	MAS01	2	2	2	5	4	2	4	0t4	3	1	1		2	2	1	1	1	1	1	3	3	3	3	3	3	1	1	1	3	3	3	3	3	3	3	1	1	1	3	3	3	3	3	3	3	1	3
2018-12-05	GP107	MAS01	2	1	1	5	4	2	2	0t4	3	1	1	1	1	2	1	1	1	1	1	3	3	3	3	3	3	1	1	1	3	3	3	3	3	3	3	1	1	1	3	3	3	3	3	3	3	1	3
2018-12-05	GP108	MAS01	2	1	3	5	2	2	3	0t4	3	1	1		2	1	1	2	2	2	1	3	3	3	3	3	1	1	2	3	3	3	3	3	3	3	3	3	3	3	3	3	3	3	3	3	3	1	4
2018-12-05	GP109	MAS01	2	1	5	1	2	2	2	0t4	3	1	1	1	1	1	1	2	2	1	1	3	3	3	3	3	3	3	3	3	3	3	3	3	3	3	3	3	3	3	3	3	3	3	3	3	3	1	3
2018-12-05	GP110	MAS01	2	1	1	1	2	2	3	0t4	3	1	1		2	1	1	1	1	1	1	3	3	3	3	3	3	1	1	1	3	3	3	3	3	3	3	3	3	3	3	3	3	3	3	3	3	2	3
2018-12-05	GP111	MAS01	2	1	2	1	3	2	3	0t4	3	1	1	2	1	1	1	1	1	1	1	1	1	2	1	1	1	1	1	1	3	1	1	1	1	1	1	3	3	3	3	3	3	3	3	3	3	1	5
2018-12-05	GP112	MAS01	2	2	5	1	2	2	10	5t9	3	1	1	2	1	1	1	1	1	1	1	1	1	1	1	1	1	1	1	1	3	3	3	3	3	3	3	1	3	3	3	3	3	3	3	3	3	1	5
2018-12-05	GP113	MAS01	2	2	5	1	4	2	11	10t14	3	1	1	2	1	1	1	1	1	1	1	3	3	3	3	3	3	3	1	1	3	3	3	3	3	3	3	3	1	1	3	3	3	3	3	3	3	3	1
2018-12-05	GP114	MAS01	2	2	2	5	2	2	6	5t9	3	1	1	4	1	1	1	1	3	1	1	1	1	1	3	3	1	1	1	1	3	3	3	3	3	3	3	1	1	3	3	3	3	3	3	3	3	2	3
2018-12-05	GP115	MAS01	2	2	2	5	4	2	11	10t14	3	2			2	1	1	1	1	1	1	1	1	2	1	3	1	1	1	1	1	1	1	2	2	2	1	1	1	3	3	1	1	2	2	2	3	1	5
2018-12-05	GP116	MAS01	2	2	2	5	4	2	7	5t9	3	1	1	3	1	1	1	2	2	2	1	1	1	3	1	1	1	1	1	1	2	3	3	3	3	3	3	1	1	2	3	3	3	3	3	3	3	1	5
2018-12-05	GP117	MAS01	2	2	2	5	3	2	11	10t14	3	1	1	9	1	1	1	1	1	3	1	1	1	2	2	2	1	1	1	1	3	1	1	2	1	2	1	2	1	2	3	1	3	2	2	2	1	1	5
2018-12-05	GP118	MAS01	2	2	1	5	2	2	11	10t14	3	2		1	1	1	1	1	1	1	1	1	1	2	1	3	1	1	1	1	3	1	1	2	2	2	1	1	1	1	3	3	3	3	3	3	3	1	5
2018-12-05	GP119	MAS01	2	1	3	5	2	2	6	5t9	3	1	1	6	1	1	1	1	1	1	1	1	1	1	2	1	1	1	1	1	3	1	3	2	2	1	1	1	2	3	3	3	3	3	3	3	3	1	5
2018-12-05	GP120	MAS01	2	2	2	5	4	2	5	0t4	3	1	1	5	1	1	1	1	1	1	1	1	1	2	1	2	1	1	1	1	3	3	3	3	3	3	3	3	3	3	3	3	3	3	3	3	3	1	1
2018-12-05	GP121	MAS01	2	2	1	1	4	2	5	0t4	3	1	1		2	2	1	1	1	1	1	3	3	3	3	3	3	3	3	3	3	3	3	3	3	3	3	3	3	3	3	3	3	3	3	3	3	1	5
2018-12-05	GP122	MAS01	2	2	5	1	4	2	3	0t4	3	1	1	2	1	2	1	1	1	1	1	3	3	3	3	3	3	3	3	3	3	3	3	3	3	3	3	3	3	3	3	3	3	3	3	3	3	1	5
2018-12-05	GP123	RUS01	2	2	5	1	1	2	6	5t9	3	1	1	5	1	2	1	1	1	1	1	3	3	3	3	3	3	3	3	3	3	3	3	3	3	3	3	3	3	3	3	3	3	3	3	3	3	1	5
2018-12-05	GP124	RUS01	2	2	2	1	4	2	7	5t9	3	1	2	5	1	2	1	1	1	1	1	3	3	3	3	3	3	3	3	3	3	3	3	3	3	3	3	3	3	3	3	3	3	3	3	3	3	1	5
2018-12-05	GP125	RUS01	2	2	2	1	1	2	5	0t4	3	1	1	2	1	2	1	1	1	1	1	3	3	3	3	3	3	3	3	3	3	3	3	3	3	3	3	3	3	3	3	3	3	3	3	3	3	1	5
2018-12-05	GP126	RUS01	2	2	3	5	2	2	4	0t4	3	1	1	1	1	3	1	2	2	2	1	2	2	1	1	3	1	1	1	3	3	3	3	3	3	3	3	1	1	3	3	3	3	3	3	3	3	2	4
2018-12-05	GP127	RUS01	2	1	5	5	4	2	3	0t4	3	1	1	1	1	3	1	2	2	2	1	2	2	1	1	3	1	1	1	3	2	3	3	3	3	3	3	1	1	3	3	3	3	3	3	3	3	2	4
2018-12-05	GP128	RUS01	2	1	2	5	2	2	3	0t4	3	1	1	1	1	3	1	2	2	2	1	2	2	1	1	3	1	1	1	3	3	3	3	3	3	3	3	1	1	3	3	3	3	3	3	3	3	2	4
2018-12-05	GP129	RUS01	2	2	2	5	4	2	3	0t4	3	1	1	3	1	3	1	2	2	2	1	2	2	1	1	3	1	1	1	3	3	3	3	3	3	3	3	1	1	3	3	3	3	3	3	3	3	2	4
2018-12-05	GP130	RUS01	2	2	2	5	4	2	1	0t4	3	1	1	1	1	2	1	1	1	1	1	3	3	3	3	3	3	1	1	1	2	3	3	3	3	3	3	1	1	3	3	3	3	3	3	3	3	1	3
2018-12-05	GP131	RUS01	2	1	1	5	4	2	4	0t4	3	1	1	4	1	2	1	1	1	1	1	3	3	3	3	3	3	1	1	1	3	3	3	3	3	3	3	1	1	3	3	3	3	3	3	3	3	1	3
2018-12-05	GP132	RUS01	2	1	5	5	4	2	3	0t4	3	1	1	9	1	2	1	1	1	1	1	3	3	3	3	3	3	1	1	1	3	3	3	3	3	3	3	1	1	3	3	3	3	3	3	3	3	1	3
2018-12-05	GP133	RUS01	2	2	2	5	2	2	5	0t4	3	1	1	2	1	2	1	1	1	1	1	3	3	3	3	3	3	1	1	1	3	3	3	3	3	3	3	1	1	3	3	3	3	3	3	3	3	1	3
2018-12-05	GP134	RUS01	2	1	2	5	4	2	5	0t4	3	1	1	5	1	2	1	1	1	1	1	3	3	3	3	3	3	1	1	1	3	3	3	3	3	3	3	1	1	3	1	1	1	2	2	2	1	1	5
2018-12-07	GP135	TVB01	2	2	5	5	2	2	3	0t4	3	1	1		2	2	1	1	1	1	1	3	3	3	3	3	3	1	1	1	1	1	1	2	2	2	1	1	1	1	3	3	3	3	3	3	3	1	3
2018-12-07	GP136	TVB01	2	2	2	5	4	2	5	0t4	3	1	1	1	1	2	1	1	1	1	1	3	3	3	3	3	3	1	1	1	3	3	3	3	3	3	3	1	1	3	3	3	3	3	3	3	3	1	3
2018-12-07	GP137	TVB01	2	1	1	5	4	2	5	0t4	3	1	1	1	1	2	1	1	1	1	1	3	3	3	3	3	3	1	1	1	3	3	3	3	3	3	3	1	1	3	3	3	3	3	3	3	3	1	3
2018-12-07	GP138	TVB01	2	1	3	5	2	2	3	0t4	3	1	1	3	1	1	1	2	2	2	1	3	3	3	3	3	1	1	2	3	3	3	3	3	3	3	3	3	3	3	3	3	3	3	3	3	3	1	4
2018-12-07	GP139	TVB01	2	1	5	1	2	2	2	0t4	3	1	1	1	1	1	1	2	2	1	1	3	3	3	3	3	3	3	3	3	2	3	3	3	3	3	3	3	3	3	3	3	3	3	3	3	3	1	3
2018-12-07	GP140	TVB01	2	1	1	1	2	2	3	0t4	3	1	1		2	1	1	1	1	1	1	3	3	3	3	3	3	1	1	1	3	3	3	3	3	3	3	3	3	3	3	3	3	3	3	3	3	2	3
2018-12-07	GP141	TEM01	2	1	2	1	3	2	3	0t4	3	1	1	2	1	1	1	1	1	1	1	1	1	2	1	1	1	1	1	1	3	1	1	1	1	1	1	3	3	3	3	3	3	3	3	3	3	1	5
2018-12-07	GP142	TEM01	2	2	5	1	2	2	10	0t4	3	1	1	2	1	1	1	1	1	1	1	1	1	1	1	1	1	1	1	1	3	3	3	3	3	3	3	1	3	3	3	3	3	3	3	3	3	1	5
2018-12-07	GP143	TEM01	2	2	5	1	4	2	11	0t4	3	1	1	2	1	1	1	1	1	1	1	3	3	3	3	3	3	3	1	1	3	3	3	3	3	3	3	3	1	1	3	3	3	3	3	3	3	3	1
2018-12-07	GP144	TEM01	2	2	2	5	2	2	10	0t4	3	1	1	4	1	1	1	1	3	1	1	1	1	1	3	3	1	1	1	1	3	3	3	3	3	3	3	1	1	3	3	3	3	3	3	3	3	2	3
2018-12-07	GP145	TEM01	2	2	2	5	4	2	11	0t4	3	2			2	1	1	1	1	1	1	1	1	2	1	3	1	1	1	1	1	1	1	2	2	2	1	1	1	3	3	3	1	2	2	2	3	1	5
2018-12-07	GP146	TEM01	2	2	2	5	4	2	6	0t4	3	1	1	3	1	1	1	2	2	2	1	1	1	3	1	1	1	1	1	1	3	3	3	3	3	3	3	1	1	2	3	3	3	3	3	3	3	1	5
2018-12-07	GP147	TEM01	2	2	2	5	3	2	11	10t14	3	1	1	9	1	1	1	1	1	3	1	1	1	2	2	2	1	1	1	1	3	1	1	2	1	2	1	2	1	2	3	3	3	2	2	2	1	1	5
2018-12-07	GP148	TEM01	2	2	1	5	2	2	7	0t4	3	2		1	1	1	1	1	1	1	1	1	1	2	1	3	1	1	1	1	3	1	1	2	2	2	1	1	1	1	3	3	3	3	3	3	3	1	5
2018-12-07	GP149	TEM01	2	1	3	5	2	2	11	0t4	3	1	1	6	1	1	1	1	1	1	1	1	1	1	2	1	1	1	1	1	3	1	3	2	2	1	1	1	2	3	3	3	3	3	3	3	3	1	5
2018-12-07	GP150	TEM01	2	2	2	5	4	2	11	5t9	3	1	1	5	1	1	1	1	1	1	1	1	1	2	1	2	1	1	1	1	2	3	3	3	3	3	3	3	3	3	3	3	3	3	3	3	3	1	1
2018-08-21	EC01	AB01	2	2	2	1	1	2	6	0t4	3	1	1	2	1	1	1	2	2	1	1	2	2	1	1	2	1	1	3	1	3	3	3	3	3	3	3	1	1	1	3	3	1	1	1	3	1	1	3
2018-08-21	EC02	AB01	2	2	2	1	3	2	5	0t4	3	1	1	2	1	1	1	1	1	1	1	3	3	3	3	3	3	1	1	1	3	1	1	3	3	3	3	1	1	1	3	3	3	3	3	3	3	1	4
2018-08-21	EC03	AB01	2	1	2	1	4	2	5	0t4	3	1	1	2	1	1	1	3	2	2	1	1	1	1	1	2	1	1	3	1	2	3	3	3	3	3	3	1	1	3	3	3	3	3	3	3	3	1	3
2018-08-21	EC04	AB01	2	1	1	1	2	2	3	0t4	3	1	1	1	1	1	1	2	2	2	1	3	3	3	3	3	3	1	1	1	3	3	3	3	3	3	3	3	3	3	3	3	3	3	3	3	3	2	4
2018-08-21	EC05	AB01	2	1	2	1	2	3	6	0t4	3	1	1	6	1	1	1	1	2	2	1	3	3	3	3	3	3	1	1	1	3	3	3	3	3	3	3	3	1	1	3	3	3	3	3	3	3	3	1
2018-08-21	EC06	AB01	2	1	5	1	4	2	7	0t4	3	1	1	2	1	1	1	2	2	2	1	1	1	2	1	2	1	1	1	1	3	3	3	3	3	3	3	1	1	1	3	3	1	2	1	1	1	1	3
2018-08-21	EC07	AB01	2	2	2	3	2	2	5	0t4	3	1	1	1	1	2	1	1	1	1	1	3	3	3	3	3	3	3	3	3	3	3	3	3	3	3	3	3	3	3	3	3	3	3	3	3	3	1	5
2018-08-21	EC08	AB01	2	2	3	5	1	2	4	0t4	3	1	1	1	1	2	1	1	1	1	1	3	3	3	3	3	3	3	3	3	3	3	3	3	3	3	3	3	3	3	3	3	3	3	3	3	3	1	5
2018-08-21	EC09	AB01	2	2	5	1	2	4	3	0t4	3	1	1	2	1	2	1	1	1	1	1	3	3	3	3	3	3	3	3	3	3	3	3	3	3	3	3	3	3	3	3	3	3	3	3	3	3	1	5
2018-08-21	EC10	AB01	2	2	1	3	2	3	3	0t4	3	1	1	2	1	2	1	1	1	1	1	3	3	3	3	3	3	3	3	3	3	3	3	3	3	3	3	3	3	3	3	3	3	3	3	3	3	1	5
2018-08-21	EC11	AB01	2	2	2	3	3	2	3	0t4	3	1	1	2	1	2	1	1	1	1	1	3	3	3	3	3	3	1	1	1	3	3	3	3	3	3	3	3	3	3	3	3	3	3	3	3	3	1	5
2018-08-21	EC12	AB01	2	2	5	3	4	2	1	0t4	3	1	1	1	1	2	1	1	1	1	1	3	3	3	3	3	3	1	1	1	3	3	3	3	3	3	3	3	3	3	3	3	3	3	3	3	3	1	5
2018-08-21	EC13	AB01	2	1	2	3	4	4	4	0t4	3	1	1	9	1	2	1	1	1	1	1	3	3	3	3	3	3	1	1	1	3	3	3	3	3	3	3	3	3	3	3	3	3	3	3	3	3	1	5
2018-08-21	EC14	AB01	2	1	5	3	2	2	3	0t4	3	1	1		2	2	1	1	1	1	1	3	3	3	3	3	3	1	1	1	1	1	1	2	2	2	1	1	3	3	3	3	3	3	3	3	3	1	5
2018-08-21	EC15	AB01	2	2	1	5	4	2	5	0t4	3	1	1	2	1	2	1	1	1	1	1	3	3	3	3	3	3	1	1	1	3	3	3	3	3	3	3	3	3	3	3	3	3	3	3	3	3	1	5
2018-08-21	EC16	EN01	2	2	2	5	2	2	5	0t4	3	1	1		2	2	1	1	1	1	1	3	3	3	3	3	3	1	1	1	3	3	3	3	3	3	3	3	3	3	3	3	3	3	3	3	3	1	5
2018-08-21	EC17	EN01	2	1	4	5	4	2	3	10t14	3	1	1	1	1	2	1	1	1	1	1	3	3	3	3	3	3	1	1	1	3	3	3	3	3	3	3	3	3	3	3	3	3	3	3	3	3	1	5
2018-08-21	EC18	EN01	2	2	2	5	2	2	5	0t4	3	1	1	2	1	2	1	1	1	1	1	3	3	3	3	3	3	1	1	1	3	3	3	3	3	3	3	3	3	3	3	3	3	3	3	3	3	1	5
2018-08-21	EC19	EN01	2	2	1	5	4	2	5	0t4	3	1	1	1	1	2	1	1	1	1	1	3	3	3	3	3	3	1	1	1	3	3	3	3	3	3	3	3	3	3	3	3	3	3	3	3	3	1	5
2018-08-21	EC20	EN01	2	1	1	5	4	2	3	0t4	3	1	1	1	1	2	1	1	1	1	1	3	3	3	3	3	3	1	1	1	3	3	3	3	3	3	3	3	3	3	3	3	3	3	3	3	3	1	5
2018-08-21	EC21	EN01	2	1	1	5	2	2	2	0t4	3	1	1	2	1	2	1	1	1	1	1	3	3	3	3	3	3	3	3	3	3	3	3	3	3	3	3	3	3	3	3	3	3	3	3	3	3	1	5
2018-08-21	EC22	EN01	2	2	1	5	4	2	3	0t4	3	1	1	1	1	2	1	1	1	1	1	3	3	3	3	3	3	3	3	3	1	1	1	2	2	2	1	1	3	3	3	3	3	3	3	3	3	1	5
2018-08-21	EC23	EN01	2	1	1	5	4	2	3	0t4	3	1	1	1	1	2	1	1	1	1	1	3	3	3	3	3	3	1	1	1	3	3	3	3	3	3	3	1	1	1	3	3	3	3	3	3	3	1	3
2018-08-21	EC24	EN01	2	2	1	5	4	2	2	0t4	3	1	1	1	1	2	1	1	1	1	1	3	3	3	3	3	3	1	1	1	3	3	3	3	3	3	3	1	1	1	3	3	3	3	3	3	3	1	3
2018-08-21	EC25	EN01	2	2	1	1	3	2	5	0t4	3	1	1	1	1	1	1	2	2	2	1	3	3	3	3	3	3	3	3	3	3	3	3	3	3	3	3	3	3	3	3	3	3	3	3	3	3	1	3
2018-08-21	EC26	EN01	2	1	1	1	3	2	5	0t4	3	1	1	9	1	1	1	2	1	1	1	3	3	3	3	3	3	3	3	3	2	3	3	3	3	3	3	3	3	3	3	3	3	3	3	3	3	1	3
2018-08-21	EC27	EN01	2	1	2	1	2	2	10	10t14	3	1	1	1	1	1	1	1	1	1	1	1	1	1	1	1	1	1	1	1	3	3	3	3	3	3	3	1	3	3	3	3	3	3	3	3	3	1	3
2018-08-21	EC28	EN01	2	2	2	1	2	2	5	0t4	3	1	1	9	1	1	1	1	1	1	1	1	1	1	1	1	1	1	1	1	3	3	3	3	3	3	3	1	1	1	3	3	3	3	3	3	3	3	3
2018-08-21	EC29	EN01	2	2	2	1	2	2	5	0t4	3	1	1	1	1	2	1	1	2	1	1	1	1	2	1	1	1	1	1	2	2	2	2	2	2	2	2	1	1	2	3	3	2	2	2	2	2	1	1
2018-08-21	EC30	EN01	2	2	5	1	1	2	5	0t4	3	1	1	9	1	1	1	1	1	1	1	2	2	2	2	2	2	1	1	1	3	2	2	2	2	2	2	2	2	2	3	3	2	2	2	2	2	1	5
2018-08-21	EC31	EN01	2	2	1	1	2	2	5	0t4	3	1	1		2	1	1	2	2	1	1	2	2	2	1	1	1	1	1	1	2	2	2	2	2	2	2	1	1	1	3	3	2	2	2	2	2	1	2
2018-08-21	EC32	EN01	2	2	2	1	1	2	10	0t4	3	1	1	7	1	1	1	2	2	1	1	2	2	2	1	1	1	1	1	1	3	2	2	2	2	2	2	1	1	1	3	3	2	2	2	2	2	1	2
2018-08-21	EC33	EN01	2	2	5	1	1	2	5	0t4	3	1	1	1	1	1	1	1	1	1	1	1	1	2	1	1	1	1	1	1	3	2	2	2	2	2	2	1	2	1	3	3	2	2	2	2	2	1	5
2018-08-21	EC34	EN01	2	2	1	1	2	2	5	0t4	3	1	1	1	1	1	1	1	1	1	1	1	1	2	1	1	1	1	1	1	3	2	2	2	2	2	2	1	2	1	3	3	2	2	2	2	2	1	5
2018-08-21	EC35	EN01	2	2	3	3	1	2	3	0t4	3	1	1	1	1	2	1	1	1	1	1	3	3	3	3	3	3	3	3	3	2	3	3	3	3	3	3	3	3	3	3	3	3	3	3	3	3	1	5
2018-08-22	EC36	MOT01	1	2	1	3	2	2	11	0t4	3	1	1		2	1	1	2	2	2	1	1	1	1	3	3	1	1	1	3	3	3	3	3	3	3	3	3	3	3	3	3	3	3	3	3	3	2	4
2018-08-22	EC37	MOT01	1	2	2	3	2	4	4	10t14	3	1	1		2	2	1	2	2	2	1	1	1	2	3	1	1	1	1	1	3	1	1	2	2	1	1	2	2	2	3	3	1	2	2	1	1	2	4
2018-08-22	EC38	MOT01	1	1	5	3	2	4	1	0t4	3	1	1	1	1	2	1	2	2	2	1	1	1	1	1	1	1	1	1	1	3	3	3	3	3	3	3	3	3	3	3	3	3	3	3	3	3	2	4
2018-08-22	EC39	MOT01	1	1	1	2	4	2	5	0t4	3	1	1		2	1	1	1	1	1	1	1	1	1	3	2	1	1	1	1	3	3	3	3	3	3	3	2	3	3	3	3	3	3	3	3	3	1	5
2018-08-22	EC40	MOT01	1	1	1	3	3	2	1	5t9	3	1	1	1	1	1	1	2	2	2	1	1	1	1	3	1	1	2	2	2	3	2	2	3	3	3	3	3	3	3	3	3	3	3	3	3	3	2	5
2018-08-22	EC41	MOT01	1	1	2	3	2	2	2	0t4	3	2			2	2	1	1	1	1	1	1	1	1	1	2	1	1	1	1	3	3	3	3	3	3	3	1	1	2	3	3	3	3	3	3	3	1	4
2018-08-22	EC42	MOT01	1	2	2	3	3	4	1	0t4	3	2		5	1	1	1	1	1	1	1	3	2	2	1	2	1	1	1	1	2	3	3	3	3	3	3	1	1	3	3	3	3	3	3	3	3	2	4
2018-08-22	EC43	MOT01	1	2	1	1	1	2	5	0t4	3	1	1		2	1	1	1	1	1	1	1	1	2	1	1	1	1	1	1	3	2	2	2	2	2	2	1	2	1	3	3	2	2	2	2	2	1	5
2018-08-22	EC44	MOT01	1	2	2	1	3	2	5	0t4	3	1	1	1	1	1	1	2	2	1	1	3	1	2	1	1	1	1	1	1	3	3	3	3	3	3	3	1	1	1	3	3	3	3	3	3	3	2	4
2018-08-22	EC45	MOT01	1	2	2	1	2	2	10	0t4	3	1	1	1	1	1	1	2	2	1	1	1	1	2	1	1	1	1	1	1	3	3	3	3	3	3	3	1	1	1	3	3	3	3	3	3	3	2	4
2018-08-22	EC46	MOT01	1	2	5	1	1	2	8	0t4	3	1	1	9	1	1	1	1	1	1	1	1	1	1	1	1	1	1	1	3	3	3	3	3	3	3	3	1	3	3	3	3	3	3	3	3	3	1	5
2018-08-22	EC47	MOT01	1	1	1	1	2	2	11	10t14	3	1	1	9	1	1	1	1	1	1	1	1	1	3	3	1	1	1	1	1	3	3	3	3	3	3	3	3	3	3	3	3	3	3	3	3	3	1	4
2018-08-22	EC48	MOT01	1	1	2	1	2	2	7	0t4	3	1	1	1	1	1	1	1	1	1	1	3	3	3	3	3	3	1	1	1	3	3	3	3	3	3	3	1	1	3	3	3	3	3	3	3	3	3	1
2018-08-22	EC49	MOT01	1	2	5	1	4	2	5	0t4	3	1	1	1	1	1	1	2	2	2	1	1	1	2	1	2	1	1	1	3	2	3	3	3	3	3	3	1	1	1	3	3	1	2	1	1	1	1	3
2018-08-22	EC50	MOT01	1	2	2	5	3	2	3	0t4	3	1	1		2	1	1	1	1	1	1	1	1	2	1	3	1	1	1	1	3	3	3	3	3	3	3	1	1	1	3	3	3	3	3	3	3	1	3
2018-08-22	EC51	MOT01	1	2	2	1	1	2	10	0t4	3	1	1	2	1	1	1	2	2	1	1	2	2	1	1	2	1	1	3	1	3	3	3	3	3	3	3	1	1	1	3	3	1	1	1	3	1	1	3
2018-08-22	EC52	MOT01	1	2	2	1	3	2	2	0t4	3	1	1	2	1	1	1	1	1	1	1	3	3	3	3	3	3	1	1	1	3	1	1	3	3	3	3	1	1	1	3	3	3	3	3	3	3	1	4
2018-08-22	EC53	MOT01	1	1	2	1	4	2	5	0t4	3	1	1	2	1	1	1	3	2	2	1	1	1	1	1	2	1	1	3	1	3	3	3	3	3	3	3	1	1	3	3	3	3	3	3	3	3	1	3
2018-08-22	EC54	MOT01	1	1	1	1	2	2	11	0t4	3	1	1	1	1	1	1	2	2	2	1	3	3	3	3	3	3	1	1	1	3	3	3	3	3	3	3	3	3	3	3	3	3	3	3	3	3	2	4
2018-08-22	EC55	MOT01	1	1	2	1	2	3	8	0t4	3	1	1	6	1	1	1	1	2	2	1	3	3	3	3	3	3	1	1	1	3	3	3	3	3	3	3	3	1	1	3	3	3	3	3	3	3	3	1
2018-08-22	EC56	MOT01	1	1	5	1	4	2	5	0t4	3	1	1	2	1	1	1	2	2	2	1	1	1	2	1	2	1	1	1	1	2	3	3	3	3	3	3	1	1	1	3	3	1	2	1	1	1	1	3
2018-08-22	EC57	MOT01	1	2	2	3	2	2	11	10t14	3	1	1	1	1	2	1	1	1	1	1	3	3	3	3	3	3	3	3	3	3	3	3	3	3	3	3	3	3	3	3	3	3	3	3	3	3	1	5
2018-08-22	EC58	MOT01	1	2	3	5	1	2	4	0t4	3	1	1	1	1	2	1	1	1	1	1	3	3	3	3	3	3	1	1	1	3	3	3	3	3	3	3	3	3	3	3	3	3	3	3	3	3	1	5
2018-08-22	EC59	MOT01	1	2	5	1	2	4	1	0t4	3	1	1	2	1	2	1	1	1	1	1	3	3	3	3	3	3	1	1	1	3	3	3	3	3	3	3	3	3	3	3	3	3	3	3	3	3	1	5
2018-08-22	EC60	MOT01	1	2	1	3	2	3	5	10t14	3	1	1	2	1	2	1	1	1	1	1	3	3	3	3	3	3	1	1	1	2	3	3	3	3	3	3	3	3	3	3	3	3	3	3	3	3	1	5
2018-08-22	EC61	MOT01	1	2	2	3	3	2	1	0t4	3	1	1	2	1	2	1	1	1	1	1	3	3	3	3	3	3	1	1	1	3	3	3	3	3	3	3	3	3	3	3	3	3	3	3	3	3	1	5
2018-08-22	EC62	MOT01	1	2	5	3	4	2	2	0t4	3	1	1	1	1	2	1	1	1	1	1	3	3	3	3	3	3	1	1	1	3	3	3	3	3	3	3	3	3	3	3	3	3	3	3	3	3	1	5
2018-08-22	EC63	MOT01	1	1	2	3	4	4	1	0t4	3	1	1	9	1	2	1	1	1	1	1	3	3	3	3	3	3	1	1	1	3	3	3	3	3	3	3	3	3	3	3	3	3	3	3	3	3	1	5
2018-08-22	EC64	MOT01	1	1	5	3	3	2	5	0t4	3	1	1		2	2	1	1	1	1	1	3	3	3	3	3	3	1	1	1	3	3	3	3	3	3	3	3	3	3	3	3	3	3	3	3	3	1	5
2018-08-22	EC65	MOT01	1	2	1	5	4	2	5	0t4	3	1	1	1	1	2	1	1	1	1	1	3	3	3	3	3	3	1	1	1	2	3	3	3	3	3	3	3	3	3	3	3	3	3	3	3	3	1	5
2018-08-23	EC66	KWA01	1	2	2	5	3	2	10	0t4	3	1	1		2	2	1	1	1	1	1	3	3	3	3	3	3	1	1	1	3	3	3	3	3	3	3	3	3	3	3	3	3	3	3	3	3	1	5
2018-08-23	EC67	KWA01	1	1	4	5	4	2	8	10t14	3	1	1	1	1	2	1	1	1	1	1	3	3	3	3	3	3	1	1	1	3	3	3	3	3	3	3	3	3	3	3	3	3	3	3	3	3	1	5
2018-08-23	EC68	KWA01	1	2	2	5	3	2	11	0t4	3	1	1	2	1	2	1	1	1	1	1	3	3	3	3	3	3	1	1	1	2	3	3	3	3	3	3	3	3	3	3	3	3	3	3	3	3	1	5
2018-08-23	EC69	KWA01	1	2	1	5	4	2	7	0t4	3	1	1	1	1	2	1	1	1	1	1	3	3	3	3	3	3	1	1	1	3	3	3	3	3	3	3	3	3	3	3	3	3	3	3	3	3	1	5
2018-08-23	EC70	KWA01	1	1	1	5	4	2	5	0t4	3	1	1	1	1	2	1	1	1	1	1	3	3	3	3	3	3	1	1	1	3	3	3	3	3	3	3	3	3	3	3	3	3	3	3	3	3	1	5
2018-08-23	EC71	KWA01	1	1	1	5	3	2	3	0t4	3	1	1	3	1	2	1	1	1	1	1	3	3	3	3	3	3	1	1	1	3	3	3	3	3	3	3	3	3	3	3	3	3	3	3	3	3	1	5
2018-08-23	EC72	KWA01	1	2	1	5	4	2	2	0t4	3	1	1	2	1	2	1	1	1	1	1	3	3	3	3	3	3	1	1	1	3	3	3	3	3	3	3	3	3	3	3	3	3	3	3	3	3	1	5
2018-08-23	EC73	KWA01	1	1	1	5	4	2	5	0t4	3	1	1	1	1	2	1	1	1	1	1	3	3	3	3	3	3	1	1	1	2	3	3	3	3	3	3	1	1	1	3	3	3	3	3	3	3	1	3
2018-08-23	EC74	KWA01	1	2	1	5	4	2	5	0t4	3	1	1		2	2	1	1	1	1	1	3	3	3	3	3	3	1	1	1	3	3	3	3	3	3	3	1	1	1	3	3	3	3	3	3	3	1	3
2018-08-23	EC75	KWA01	1	2	1	1	3	2	7	0t4	3	1	1	1	1	1	1	2	2	2	1	3	3	3	3	3	3	3	3	3	3	3	3	3	3	3	3	3	3	3	3	3	3	3	3	3	3	1	3
2018-08-23	EC76	KWA01	1	1	1	1	3	2	5	0t4	3	1	1	9	1	1	1	2	1	1	1	3	3	3	3	3	3	3	3	3	3	3	3	3	3	3	3	3	3	3	3	3	3	3	3	3	3	1	3
2018-08-23	EC77	KWA01	1	1	2	1	2	2	10	10t14	3	1	1	1	1	1	1	1	1	1	1	1	1	1	1	1	1	1	1	1	3	3	3	3	3	3	3	1	3	3	3	3	3	3	3	3	3	1	3
2018-08-23	EC78	KWA01	1	2	2	1	2	2	5	0t4	3	1	1	9	1	1	1	1	1	1	1	1	1	1	1	1	1	1	1	1	1	1	1	2	2	2	1	1	1	1	3	3	3	3	3	3	3	3	3
2018-08-23	EC79	KWA01	1	2	2	1	2	2	5	0t4	3	1	1	1	1	2	1	1	2	1	1	1	1	2	1	1	1	1	1	2	2	2	2	2	2	2	2	1	1	2	3	3	2	2	2	2	2	1	1
2018-08-23	EC80	KWA01	1	2	5	1	1	2	5	0t4	3	1	1	9	1	1	1	1	1	1	1	2	2	2	2	2	2	1	1	1	2	2	2	2	2	2	2	2	2	2	3	3	2	2	2	2	2	1	5
2018-08-23	EC81	KWA01	1	2	1	1	2	2	5	0t4	3	1	1		2	1	1	2	2	1	1	2	2	2	1	1	1	1	1	1	2	2	2	2	2	2	2	1	1	1	3	3	2	2	2	2	2	1	2
2018-08-23	EC82	KWA01	1	2	2	1	1	2	10	0t4	3	1	1	7	1	1	1	2	2	1	1	2	2	2	1	1	1	1	1	1	2	2	2	2	2	2	2	1	1	1	3	3	2	2	2	2	2	1	2
2018-08-23	EC83	KWA01	1	2	5	1	1	2	5	0t4	3	1	1	1	1	1	1	1	1	1	1	1	1	2	1	1	1	1	1	1	2	2	2	2	2	2	2	1	2	1	3	3	2	2	2	2	2	1	5
2018-08-23	EC84	KWA01	1	2	1	1	2	2	5	0t4	3	1	1	4	1	1	1	1	1	1	1	1	1	2	1	1	1	1	1	1	2	2	2	2	2	2	2	1	2	1	3	3	2	2	2	2	2	1	5
2018-08-23	EC85	KWA01	1	2	3	3	1	2	2	0t4	3	1	1	1	1	2	1	1	1	1	1	3	3	3	3	3	3	3	3	3	3	3	3	3	3	3	3	3	3	3	3	3	3	3	3	3	3	1	5
2018-08-23	EC86	KWA01	1	2	1	3	3	2	11	0t4	3	1	1		2	1	1	2	2	2	1	1	1	1	3	3	1	1	1	3	3	3	3	3	3	3	3	3	3	3	3	3	3	3	3	3	3	2	4
2018-08-23	EC87	KWA01	1	2	2	3	2	4	3	0t4	3	1	1		2	2	1	2	2	2	1	1	1	2	3	1	1	1	1	1	3	1	1	2	2	1	1	2	2	2	3	3	1	2	2	1	1	2	4
2018-08-23	EC88	KWA01	1	1	5	3	2	4	1	0t4	3	1	1		2	2	1	2	2	2	1	1	1	1	1	1	1	1	1	1	3	3	3	3	3	3	3	3	3	3	3	3	3	3	3	3	3	2	4
2018-08-23	EC89	KWA01	1	1	1	2	4	2	1	0t4	3	1	1		2	1	1	1	1	1	1	1	1	1	3	2	1	1	1	1	3	3	3	3	3	3	3	2	3	3	3	3	3	3	3	3	3	1	5
2018-08-23	EC90	KWA01	1	1	1	3	3	2	1	0t4	3	1	1	1	1	1	1	2	2	2	1	1	1	1	3	1	1	2	2	2	2	2	2	3	3	3	3	3	3	3	3	3	3	3	3	3	3	2	5
2018-08-23	EC91	KWA01	1	1	2	3	3	2	1	0t4	3	2			2	2	1	1	1	1	1	1	1	1	1	2	1	1	1	1	3	3	3	3	3	3	3	1	1	2	3	3	3	3	3	3	3	1	4
2018-08-23	EC92	KWA01	1	2	2	3	3	4	1	0t4	3	2		5	1	1	1	1	1	1	1	3	2	2	1	2	1	1	1	1	3	3	3	3	3	3	3	1	1	3	3	3	3	3	3	3	3	2	4
2018-11-26	KZN01	EB01	1	2	1	1	1	2	5	0t4	3	1	1		2	1	1	1	1	1	1	1	1	2	1	1	1	1	1	1	2	2	2	2	2	2	2	1	2	1	3	3	2	2	2	2	2	1	5
2018-11-26	KZN02	EB01	1	2	2	1	3	2	5	0t4	3	1	1	1	1	1	1	2	2	1	1	3	1	2	1	1	1	1	1	1	2	3	3	3	3	3	3	1	1	1	3	3	3	3	3	3	3	2	4
2018-11-26	KZN03	EB01	1	2	2	1	2	2	10	0t4	3	1	1	1	1	1	1	2	2	1	1	1	1	2	1	1	1	1	1	1	3	3	3	3	3	3	3	1	1	1	3	3	3	3	3	3	3	2	4
2018-11-26	KZN04	EB01	1	2	5	1	1	2	8	0t4	3	1	1	9	1	1	1	1	1	1	1	1	1	1	1	1	1	1	1	3	3	3	3	3	3	3	3	1	3	3	3	3	3	3	3	3	3	1	5
2018-11-26	KZN05	EB01	1	1	1	1	2	2	11	0t4	3	1	1	9	1	1	1	1	1	1	1	1	1	3	3	1	1	1	1	1	3	3	3	3	3	3	3	3	3	3	3	3	3	3	3	3	3	1	4
2018-11-26	KZN06	EB01	1	1	2	1	2	2	7	5t9	3	1	1	1	1	1	1	1	1	1	1	3	3	3	3	3	3	1	1	1	3	3	3	3	3	3	3	1	1	3	3	3	3	3	3	3	3	3	1
2018-11-26	KZN07	EB01	1	2	5	1	4	2	5	5t9	3	1	1	1	1	1	1	2	2	2	1	1	1	2	1	2	1	1	1	3	1	1	1	2	2	1	1	1	1	1	1	1	1	2	1	1	1	1	3
2018-11-26	KZN08	EB01	1	2	2	5	3	2	4	0t4	3	1	1		2	1	1	1	1	1	1	1	1	2	1	3	1	1	1	1	3	3	3	3	3	3	3	1	1	1	3	3	3	3	3	3	3	1	3
2018-11-26	KZN09	EB01	1	2	2	1	1	2	10	0t4	3	1	1	2	1	1	1	2	2	1	1	2	2	1	1	2	1	1	3	1	3	3	3	3	3	3	3	1	1	1	3	1	1	1	1	3	1	1	3
2018-11-26	KZN10	EB01	1	2	2	1	3	2	2	0t4	3	1	1	2	1	1	1	1	1	1	1	3	3	3	3	3	3	1	1	1	2	1	1	3	3	3	3	1	1	1	3	3	3	3	3	3	3	1	4
2018-11-26	KZN11	EB01	1	1	2	1	4	2	5	0t4	3	1	1	2	1	1	1	3	2	2	1	1	1	1	1	2	1	1	3	1	2	3	3	3	3	3	3	1	1	3	3	3	3	3	3	3	3	1	3
2018-11-26	KZN12	EB01	1	1	1	1	2	2	11	0t4	3	1	1	1	1	1	1	2	2	2	1	3	3	3	3	3	3	1	1	1	3	3	3	3	3	3	3	3	3	3	3	3	3	3	3	3	3	2	4
2018-11-26	KZN13	EB01	1	1	2	1	2	3	2	0t4	3	1	1	6	1	1	1	1	2	2	1	3	3	3	3	3	3	3	1	1	3	3	3	3	3	3	3	3	1	1	3	3	3	3	3	3	3	3	1
2018-11-26	KZN14	EB01	1	1	5	1	4	2	5	5t9	3	1	1	2	1	1	1	2	2	2	1	1	1	2	1	2	1	1	1	1	3	3	3	3	3	3	3	1	1	1	3	1	1	2	1	1	1	1	3
2018-11-26	KZN15	EB01	1	2	2	3	2	2	5	10t14	3	1	1	1	1	2	1	1	1	1	1	3	3	3	3	3	3	3	3	3	2	3	3	3	3	3	3	3	3	3	3	3	3	3	3	3	3	1	5
2018-11-26	KZN16	EB01	1	2	3	5	1	2	7	0t4	3	1	1	1	1	2	1	1	1	1	1	3	3	3	3	3	3	1	1	1	3	3	3	3	3	3	3	3	3	3	3	3	3	3	3	3	3	1	5
2018-11-26	KZN17	EB01	1	2	5	1	2	4	5	10t14	3	1	1	2	1	2	1	1	1	1	1	3	3	3	3	3	3	1	1	1	2	3	3	3	3	3	3	3	3	3	3	3	3	3	3	3	3	1	5
2018-11-26	KZN18	EB01	1	2	1	3	2	3	2	5t9	3	1	1	2	1	2	1	1	1	1	1	3	3	3	3	3	3	1	1	1	2	3	3	3	3	3	3	3	3	3	3	3	3	3	3	3	3	1	5
2018-11-26	KZN19	EB01	1	2	2	3	3	2	4	10t14	3	1	1	2	1	2	2	1	1	1	1	3	3	3	3	3	3	1	1	1	3	3	3	3	3	3	3	3	3	3	3	3	3	3	3	3	3	1	5
2018-11-26	KZN20	EB01	1	2	5	3	4	2	3	10t14	3	1	1	1	1	2	2	1	1	1	1	3	3	3	3	3	3	1	1	1	3	3	3	3	3	3	3	3	3	3	3	3	3	3	3	3	3	1	5
2018-11-26	KZN21	EB01	1	1	2	3	4	4	4	5t9	3	1	1	9	1	2	1	1	1	1	1	3	3	3	3	3	3	1	1	1	3	3	3	3	3	3	3	3	3	3	3	3	3	3	3	3	3	1	5
2018-11-26	KZN22	EB01	1	1	5	3	3	2	4	0t4	3	1	1	3	1	2	1	1	1	1	1	3	3	3	3	3	3	1	1	1	2	3	3	3	3	3	3	3	3	3	3	3	3	3	3	3	3	1	5
2018-11-26	KZN23	EB01	1	2	1	5	4	2	4	5t9	3	1	1	1	1	2	1	1	1	1	1	3	3	3	3	3	3	1	1	1	3	3	3	3	3	3	3	3	3	3	3	3	3	3	3	3	3	1	5
2018-11-26	KZN24	EB01	1	2	2	5	3	2	4	0t4	3	1	1		2	2	1	1	1	1	1	3	3	3	3	3	3	1	1	1	3	3	3	3	3	3	3	3	3	3	3	3	3	3	3	3	3	1	5
2018-11-26	KZN25	EB01	1	1	4	5	4	2	4	0t4	3	1	1	1	1	2	1	1	1	1	1	3	3	3	3	3	3	1	1	1	3	3	3	3	3	3	3	3	3	3	3	3	3	3	3	3	3	1	5
2018-11-26	KZN26	EB01	1	2	2	5	3	2	3	0t4	3	1	1	2	1	2	1	1	1	1	1	3	3	3	3	3	3	1	1	1	2	3	3	3	3	3	3	3	3	3	3	3	3	3	3	3	3	1	5
2018-11-26	KZN27	EB01	1	2	1	5	4	2	2	0t4	3	1	1	1	1	2	1	1	1	1	1	3	3	3	3	3	3	1	1	1	3	3	3	3	3	3	3	3	3	3	3	3	3	3	3	3	3	1	5
2018-11-26	KZN28	EB01	1	1	1	5	4	2	3	0t4	3	1	1	1	1	2	1	1	1	1	1	3	3	3	3	3	3	1	1	1	3	3	3	3	3	3	3	3	3	3	3	3	3	3	3	3	3	1	5
2018-11-26	KZN29	EB01	1	1	1	5	3	2	4	0t4	3	1	1		2	2	1	1	1	1	1	3	3	3	3	3	3	1	1	1	3	3	3	3	3	3	3	3	3	3	3	3	3	3	3	3	3	1	5
2018-11-26	KZN30	EB01	1	2	1	5	4	2	4	0t4	3	1	1	3	1	2	1	1	1	1	1	3	3	3	3	3	3	3	3	3	3	3	3	3	3	3	3	3	3	3	3	3	3	3	3	3	3	1	5
2018-11-26	KZN31	EB01	1	1	1	5	4	2	3	5t9	3	1	1	2	1	2	1	1	1	1	1	3	3	3	3	3	3	1	1	1	3	3	3	3	3	3	3	1	1	1	3	3	3	3	3	3	3	1	3
2018-11-26	KZN32	EB01	1	2	1	5	4	2	2	0t4	3	1	1	1	1	2	1	1	1	1	1	3	3	3	3	3	3	1	1	1	3	3	3	3	3	3	3	1	1	1	3	3	3	3	3	3	3	1	3
2018-11-26	KZN33	EB01	1	2	1	1	3	2	5	0t4	3	1	1	1	1	1	1	2	2	2	1	3	3	3	3	3	3	3	3	3	3	3	3	3	3	3	3	3	3	3	3	3	3	3	3	3	3	1	3
2018-11-26	KZN34	EB01	1	1	1	1	3	2	5	0t4	3	1	1	9	1	1	1	2	1	1	1	3	3	3	3	3	3	3	3	3	3	3	3	3	3	3	3	3	3	3	3	3	3	3	3	3	3	1	3
2018-11-26	KZN35	EB01	1	1	2	1	2	2	10	0t4	3	1	1	1	1	1	1	1	1	1	1	1	1	1	1	1	1	1	1	1	2	3	3	3	3	3	3	1	3	3	3	3	3	3	3	3	3	1	3
2018-11-26	KZN36	EB01	1	2	2	1	2	2	5	0t4	3	1	1	9	1	1	1	1	1	1	1	1	1	1	1	1	1	1	1	1	3	3	3	3	3	3	3	1	1	1	3	3	3	3	3	3	3	3	3
2018-11-26	KZN37	EB01	1	2	2	1	2	2	5	0t4	3	1	1	1	1	2	1	1	2	1	1	1	1	2	1	1	1	1	1	2	3	2	2	2	2	2	2	1	1	2	3	2	2	2	2	2	2	1	1
2018-11-26	KZN38	EB01	1	2	5	1	1	2	5	0t4	3	1	1	9	1	1	1	1	1	1	1	2	2	2	2	2	2	1	1	1	2	2	2	2	2	2	2	2	2	2	3	2	2	2	2	2	2	1	5
2018-11-26	KZN39	EB01	1	2	1	1	2	2	5	0t4	3	1	1	1	1	1	1	2	2	1	1	2	2	2	1	1	1	1	1	1	2	2	2	2	2	2	2	1	1	1	3	2	2	2	2	2	2	1	2
2018-11-26	KZN40	EB01	1	2	2	1	1	2	10	0t4	3	1	1	1	1	1	1	2	2	1	1	2	2	2	1	1	1	1	1	1	2	2	2	2	2	2	2	1	1	1	3	2	2	2	2	2	2	1	2
2018-11-26	KZN41	EB01	1	2	5	1	1	2	5	0t4	3	1	1	2	1	1	1	1	1	1	1	1	1	2	1	1	1	1	1	1	2	2	2	2	2	2	2	1	2	1	3	2	2	2	2	2	2	1	5
2018-11-26	KZN42	EB01	1	2	1	1	2	2	5	0t4	3	1	1	5	1	1	1	1	1	1	1	1	1	2	1	1	1	1	1	1	2	2	2	2	2	2	2	1	2	1	3	2	2	2	2	2	2	1	5
2018-11-26	KZN43	EB01	1	2	3	3	1	2	3	0t4	3	1	1	2	1	2	1	1	1	1	1	3	3	3	3	3	3	3	3	3	2	3	3	3	3	3	3	3	3	3	3	3	3	3	3	3	3	1	5
2018-11-26	KZN44	EB01	1	2	1	3	3	2	11	5t9	3	1	1	1	1	1	1	2	2	2	1	1	1	1	3	3	1	1	1	3	3	3	3	3	3	3	3	3	3	3	3	3	3	3	3	3	3	2	4
2018-11-26	KZN45	EB01	1	2	2	3	2	4	7	10t14	3	1	1	1	1	2	1	2	2	2	1	1	1	2	3	1	1	1	1	1	3	1	1	2	2	1	1	2	2	2	3	1	1	2	2	1	1	2	4
2018-11-26	KZN46	EB01	1	1	5	3	2	4	1	5t9	3	1	1	1	1	2	1	2	2	2	1	1	1	1	1	1	1	1	1	1	3	3	3	3	3	3	3	3	3	3	3	3	3	3	3	3	3	2	4
2018-11-26	KZN47	EB01	1	1	1	2	4	2	6	10t14	3	1	1		2	1	1	1	1	1	1	1	1	1	3	2	1	1	1	1	3	3	3	3	3	3	3	2	3	3	3	3	3	3	3	3	3	1	5
2018-11-26	KZN48	EB01	1	1	1	3	3	2	1	0t4	3	1	1	1	1	1	1	2	2	2	1	1	1	1	3	1	1	2	2	2	3	2	2	3	3	3	3	3	3	3	3	3	3	3	3	3	3	2	5
2018-11-26	KZN49	EB01	1	1	2	3	3	2	6	10t14	3	2			2	2	1	1	1	1	1	1	1	1	1	2	1	1	1	1	3	3	3	3	3	3	3	1	1	2	3	3	3	3	3	3	3	1	4
2018-11-26	KZN50	EB01	1	2	2	3	3	4	1	10t14	3	2		5	1	1	1	1	1	1	1	3	2	2	1	2	1	1	1	1	3	3	3	3	3	3	3	1	1	3	3	3	3	3	3	3	3	2	4
2018-11-26	KZN51	EB01	1	2	1	1	1	2	5	5t9	3	1	1		2	1	1	1	1	1	1	1	1	2	1	1	1	1	1	1	3	2	2	2	2	2	2	1	2	1	3	2	2	2	2	2	2	1	5
2018-11-26	KZN52	EB01	1	2	2	1	3	2	5	5t9	3	1	1	1	1	1	1	2	2	1	1	3	1	2	1	1	1	1	1	1	3	3	3	3	3	3	3	1	1	1	3	3	3	3	3	3	3	2	4
2018-11-26	KZN53	EB01	1	2	2	1	2	2	10	0t4	3	1	1	1	1	1	1	2	2	1	1	1	1	2	1	1	1	1	1	1	3	3	3	3	3	3	3	1	1	1	3	3	3	3	3	3	3	2	4
2018-11-26	KZN54	EB01	1	2	5	1	1	2	8	0t4	3	1	1	9	1	1	1	1	1	1	1	1	1	1	1	1	1	1	1	3	3	3	3	3	3	3	3	1	3	3	3	3	3	3	3	3	3	1	5
2018-11-26	KZN55	EB01	1	1	1	1	2	2	11	0t4	3	1	1	9	1	1	1	1	1	1	1	1	1	3	3	1	1	1	1	1	3	3	3	3	3	3	3	3	3	3	3	3	3	3	3	3	3	1	4
2018-11-26	KZN56	EB01	1	1	2	1	2	2	7	0t4	3	1	1	1	1	1	1	1	1	1	1	3	3	3	3	3	3	1	1	1	3	3	3	3	3	3	3	1	1	3	3	3	3	3	3	3	3	3	1
2018-11-26	KZN57	EB01	1	2	5	1	4	2	5	0t4	3	1	1	1	1	1	1	2	2	2	1	1	1	2	1	2	1	1	1	3	3	3	3	3	3	3	3	1	1	1	3	1	1	2	1	1	1	1	3
2018-11-26	KZN58	EB01	1	2	2	5	3	2	6	0t4	3	1	1		2	1	1	1	1	1	1	1	1	2	1	3	1	1	1	1	3	3	3	3	3	3	3	1	1	1	3	3	3	3	3	3	3	1	3
2018-11-26	KZN59	EB01	1	2	2	1	1	2	10	0t4	3	1	1	2	1	1	1	2	2	1	1	2	2	1	1	2	1	1	3	1	3	3	3	3	3	3	3	1	1	1	3	1	1	1	1	3	1	1	3
2018-11-26	KZN60	EB01	1	2	2	1	3	2	2	0t4	3	1	1	2	1	1	1	1	1	1	1	3	3	3	3	3	3	1	1	1	3	1	1	3	3	3	3	1	1	1	3	3	3	3	3	3	3	1	4
2018-11-27	KZN61	IMB01	1	1	2	1	4	2	5	0t4	3	1	1	2	1	1	1	3	2	2	1	1	1	1	1	2	1	1	3	1	3	3	3	3	3	3	3	1	1	3	3	3	3	3	3	3	3	1	3
2018-11-27	KZN62	IMB01	1	1	1	1	2	2	11	0t4	3	1	1	1	1	1	1	2	2	2	1	3	3	3	3	3	3	1	1	1	3	3	3	3	3	3	3	3	3	3	3	3	3	3	3	3	3	2	4
2018-11-27	KZN63	IMB01	1	1	2	1	2	3	7	0t4	3	1	1	6	1	1	1	1	2	2	1	3	3	3	3	3	3	3	1	1	3	3	3	3	3	3	3	3	1	1	3	3	3	3	3	3	3	3	1
2018-11-27	KZN64	IMB01	1	1	5	1	4	2	5	0t4	3	1	1	2	1	1	1	2	2	2	1	1	1	2	1	2	1	1	1	1	3	3	3	3	3	3	3	1	1	1	3	1	1	2	1	1	1	1	3
2018-11-27	KZN65	IMB01	1	2	2	3	2	2	6	0t4	3	1	1	1	1	2	1	1	1	1	1	3	3	3	3	3	3	3	3	3	3	3	3	3	3	3	3	3	3	3	3	3	3	3	3	3	3	1	5
2018-11-27	KZN66	IMB01	1	2	3	5	1	2	3	0t4	3	1	1	1	1	2	1	1	1	1	1	3	3	3	3	3	3	1	1	1	3	3	3	3	3	3	3	3	3	3	3	3	3	3	3	3	3	1	5
2018-11-27	KZN67	IMB01	1	2	5	1	2	4	3	0t4	3	1	1	2	1	2	1	1	1	1	1	3	3	3	3	3	3	1	1	1	3	3	3	3	3	3	3	3	3	3	3	3	3	3	3	3	3	1	5
2018-11-27	KZN68	IMB01	1	2	1	3	2	3	3	0t4	3	1	1	2	1	2	1	1	1	1	1	3	3	3	3	3	3	1	1	1	3	3	3	3	3	3	3	3	3	3	3	3	3	3	3	3	3	1	5
2018-11-27	KZN69	IMB01	1	2	2	3	3	2	4	0t4	3	1	1	2	1	2	1	1	1	1	1	3	3	3	3	3	3	1	1	1	3	3	3	3	3	3	3	3	3	3	3	3	3	3	3	3	3	1	5
2018-11-27	KZN70	IMB01	1	2	5	3	4	2	3	0t4	3	1	1	1	1	2	1	1	1	1	1	3	3	3	3	3	3	1	1	1	3	3	3	3	3	3	3	3	3	3	3	3	3	3	3	3	3	1	5
2018-11-27	KZN71	IMB01	1	1	2	3	4	4	3	0t4	3	1	1	9	1	2	1	1	1	1	1	3	3	3	3	3	3	1	1	1	3	3	3	3	3	3	3	3	3	3	3	3	3	3	3	3	3	1	5
2018-11-27	KZN72	IMB01	1	1	5	3	3	2	4	0t4	3	1	1		2	2	1	1	1	1	1	3	3	3	3	3	3	1	1	1	3	3	3	3	3	3	3	3	3	3	3	3	3	3	3	3	3	1	5
2018-11-27	KZN73	IMB01	1	2	1	5	4	2	2	0t4	3	1	1	3	1	2	1	1	1	1	1	3	3	3	3	3	3	1	1	1	3	3	3	3	3	3	3	3	3	3	3	3	3	3	3	3	3	1	5
2018-11-27	KZN74	IMB01	1	2	2	5	3	2	3	5t9	3	1	1		2	2	1	1	1	1	1	3	3	3	3	3	3	1	1	1	3	3	3	3	3	3	3	3	3	3	3	3	3	3	3	3	3	1	5
2018-11-27	KZN75	IMB01	1	1	4	5	4	2	3	10t14	3	1	1	1	1	2	1	1	1	1	1	3	3	3	3	3	3	1	1	1	3	3	3	3	3	3	3	3	3	3	3	3	3	3	3	3	3	1	5
2018-11-27	KZN76	IMB01	1	2	2	5	3	2	3	0t4	3	1	1	2	1	2	1	1	1	1	1	3	3	3	3	3	3	1	1	1	3	3	3	3	3	3	3	3	3	3	3	3	3	3	3	3	3	1	5
2018-11-27	KZN77	IMB01	1	2	1	5	4	2	3	10t14	3	1	1	1	1	2	1	1	1	1	1	3	3	3	3	3	3	1	1	1	3	3	3	3	3	3	3	3	3	3	3	3	3	3	3	3	3	1	5
2018-11-27	KZN78	IMB01	1	1	1	5	4	2	6	0t4	3	1	1	1	1	2	1	1	1	1	1	3	3	3	3	3	3	1	1	1	3	3	3	3	3	3	3	3	3	3	3	3	3	3	3	3	3	1	5
2018-11-27	KZN79	IMB01	1	1	1	5	3	2	4	10t14	3	1	1	4	1	2	1	1	1	1	1	3	3	3	3	3	3	1	1	1	3	3	3	3	3	3	3	3	3	3	3	3	3	3	3	3	3	1	5
2018-11-27	KZN80	IMB01	1	2	1	5	4	2	5	10t14	3	1	1		2	2	1	1	1	1	1	3	3	3	3	3	3	1	1	1	3	3	3	3	3	3	3	3	3	3	3	3	3	3	3	3	3	1	5
2018-11-27	KZN81	IMB01	1	1	1	5	4	2	8	0t4	3	1	1	5	1	2	1	1	1	1	1	3	3	3	3	3	3	1	1	1	3	3	3	3	3	3	3	1	1	1	3	3	3	3	3	3	3	1	3
2018-11-27	KZN82	IMB01	1	2	1	5	4	2	4	0t4	3	1	1	1	1	2	1	1	1	1	1	3	3	3	3	3	3	1	1	1	3	3	3	3	3	3	3	1	1	1	3	3	3	3	3	3	3	1	3
2018-11-27	KZN83	IMB01	1	2	1	1	3	2	5	0t4	3	1	1	1	1	1	1	2	2	2	1	3	3	3	3	3	3	1	1	1	3	3	3	3	3	3	3	3	3	3	3	3	3	3	3	3	3	1	3
2018-11-27	KZN84	IMB01	1	1	1	1	3	2	5	0t4	3	1	1	9	1	1	1	2	1	1	1	3	3	3	3	3	3	1	1	1	3	3	3	3	3	3	3	3	3	3	3	3	3	3	3	3	3	1	3
2018-11-27	KZN85	IMB01	1	1	2	1	2	2	10	0t4	3	1	1	1	1	1	1	1	1	1	1	1	1	1	1	1	1	1	1	1	3	3	3	3	3	3	3	1	3	3	3	3	3	3	3	3	3	1	3
2018-11-27	KZN86	IMB01	1	2	2	1	2	2	5	0t4	3	1	1	9	1	1	1	1	1	1	1	1	1	1	1	1	1	1	1	1	3	3	3	3	3	3	3	1	1	1	3	3	3	3	3	3	3	3	3
2018-11-27	KZN87	IMB01	1	2	2	1	2	2	5	0t4	3	1	1	1	1	2	1	1	2	1	1	1	1	2	1	1	1	1	1	2	2	2	2	2	2	2	2	1	1	2	3	2	2	2	2	2	2	1	1
2018-11-27	KZN88	IMB01	1	2	5	1	1	2	5	0t4	3	1	1	9	1	1	1	1	1	1	1	2	2	2	2	2	2	1	1	1	3	2	2	2	2	2	2	2	2	2	3	2	2	2	2	2	2	1	5
2018-11-27	KZN89	IMB01	1	2	1	1	2	2	5	0t4	3	1	1	3	1	1	1	2	2	1	1	2	2	2	1	1	1	1	1	1	3	2	2	2	2	2	2	1	1	1	3	2	2	2	2	2	2	1	2
2018-11-27	KZN90	IMB01	1	2	2	1	1	2	10	0t4	3	1	1	6	1	1	1	2	2	1	1	2	2	2	1	1	1	1	1	1	2	2	2	2	2	2	2	1	1	1	3	2	2	2	2	2	2	1	2
2018-11-27	KZN91	LR01	2	2	5	1	1	2	5	0t4	3	1	1	2	1	1	1	1	1	1	1	1	1	2	1	1	1	1	1	1	3	2	2	2	2	2	2	1	2	1	3	2	2	2	2	2	2	1	5
2018-11-27	KZN92	LR01	2	2	1	1	2	2	5	0t4	3	1	1		2	1	1	1	1	1	1	1	1	2	1	1	1	1	1	1	2	2	2	2	2	2	2	1	2	1	3	2	2	2	2	2	2	1	5
2018-11-27	KZN93	LR01	2	2	3	3	1	2	3	0t4	3	1	1	1	1	2	1	1	1	1	1	3	3	3	3	3	3	3	3	3	3	3	3	3	3	3	3	3	3	3	3	3	3	3	3	3	3	1	5
2018-11-27	KZN94	LR01	2	2	1	3	3	2	11	0t4	3	1	1		2	1	1	2	2	2	1	1	1	1	3	3	1	1	1	3	3	3	3	3	3	3	3	3	3	3	3	3	3	3	3	3	3	2	4
2018-11-27	KZN95	LR01	2	2	2	3	2	4	2	0t4	3	1	1		2	2	1	2	2	2	1	1	1	2	3	1	1	1	1	1	3	1	1	2	2	1	1	2	2	2	3	1	1	2	2	1	1	2	4
2018-11-27	KZN96	LR01	2	1	5	3	2	4	1	0t4	3	1	1	1	1	2	1	2	2	2	1	1	1	1	1	1	1	1	1	1	3	3	3	3	3	3	3	3	3	3	3	3	3	3	3	3	3	2	4
2018-11-27	KZN97	LR01	2	1	1	2	4	2	8	0t4	3	1	1		2	1	1	1	1	1	1	1	1	1	3	2	1	1	1	1	3	3	3	3	3	3	3	2	3	3	3	3	3	3	3	3	3	1	5
2018-11-27	KZN98	LR01	2	1	1	3	3	2	1	0t4	3	1	1	1	1	1	1	2	2	2	1	1	1	1	3	1	1	2	2	2	3	2	2	3	3	3	3	3	3	3	3	3	3	3	3	3	3	2	5
2018-11-27	KZN99	LR01	2	1	2	3	3	2	11	0t4	3	2			2	2	1	1	1	1	1	1	1	1	1	2	1	1	1	1	3	3	3	3	3	3	3	1	1	2	3	3	3	3	3	3	3	1	4
2018-11-27	KZN100	LR01	2	2	2	3	3	4	1	0t4	3	2		5	1	1	1	1	1	1	1	3	2	2	1	2	1	1	1	1	3	3	3	3	3	3	3	1	1	3	3	3	3	3	3	3	3	2	4
2018-11-27	KZN101	LR01	2	2	1	1	1	2	5	0t4	3	1	1		2	1	1	1	1	1	1	1	1	2	1	1	1	1	1	1	2	2	2	2	2	2	2	1	2	1	3	2	2	2	2	2	2	1	5
2018-11-27	KZN102	LR01	2	2	2	1	3	2	5	0t4	3	1	1	1	1	1	1	2	2	1	1	3	1	2	1	1	1	1	1	1	3	3	3	3	3	3	3	1	1	1	3	3	3	3	3	3	3	2	4
2018-11-27	KZN103	LR01	2	2	2	1	2	2	10	0t4	3	1	1	1	1	1	1	2	2	1	1	1	1	2	1	1	1	1	1	1	3	3	3	3	3	3	3	1	1	1	3	3	3	3	3	3	3	2	4
2018-11-27	KZN104	LR01	2	2	5	1	1	2	8	5t9	3	1	1	9	1	1	1	1	1	1	1	1	1	1	1	1	1	1	1	3	3	3	3	3	3	3	3	1	3	3	3	3	3	3	3	3	3	1	5
2018-11-27	KZN105	LR01	2	1	1	1	2	2	11	10t14	3	1	1	9	1	1	1	1	1	1	1	1	1	3	3	1	1	1	1	1	3	3	3	3	3	3	3	3	3	3	3	3	3	3	3	3	3	1	4
2018-11-27	KZN106	LR01	2	1	2	1	2	2	7	5t9	3	1	1	1	1	1	1	1	1	1	1	3	3	3	3	3	3	1	1	1	3	3	3	3	3	3	3	1	1	3	3	3	3	3	3	3	3	3	1
2018-11-27	KZN107	LR01	2	2	5	1	4	2	5	10t14	3	1	1	1	1	1	1	2	2	2	1	1	1	2	1	2	1	1	1	3	3	3	3	3	3	3	3	1	1	1	3	1	1	2	1	1	1	1	3
2018-11-27	KZN108	LR01	2	2	2	5	3	2	3	5t9	3	1	1		2	1	1	1	1	1	1	1	1	2	1	3	1	1	1	1	3	3	3	3	3	3	3	1	1	1	3	3	3	3	3	3	3	1	3
2018-11-27	KZN109	LR01	2	2	2	1	1	2	10	10t14	3	1	1	2	1	1	1	2	2	1	1	2	2	1	1	2	1	1	3	1	3	3	3	3	3	3	3	1	1	1	3	1	1	1	1	3	1	1	3
2018-11-27	KZN110	LR01	2	2	2	1	3	2	2	10t14	3	1	1	2	1	1	1	1	1	1	1	3	3	3	3	3	3	1	1	1	2	1	1	3	3	3	3	1	1	1	3	3	3	3	3	3	3	1	4
2018-11-27	KZN111	LR01	2	1	2	1	4	2	5	5t9	3	1	1	2	1	1	1	3	2	2	1	1	1	1	1	2	1	1	3	1	3	3	3	3	3	3	3	1	1	3	3	3	3	3	3	3	3	1	3
2018-11-27	KZN112	LR01	2	1	1	1	2	2	11	0t4	3	1	1	1	1	1	3	2	2	2	1	3	3	3	3	3	3	1	1	1	3	3	3	3	3	3	3	3	3	3	3	3	3	3	3	3	3	2	4
2018-11-27	KZN113	LR01	2	1	2	1	2	3	2	0t4	3	1	1	6	1	1	1	1	2	2	1	3	3	3	3	3	3	1	1	1	3	3	3	3	3	3	3	3	1	1	3	3	3	3	3	3	3	3	1
2018-11-27	KZN114	LR01	2	1	5	1	4	2	5	0t4	3	1	1	2	1	1	1	2	2	2	1	1	1	2	1	2	1	1	1	1	2	3	3	3	3	3	3	1	1	1	3	1	1	2	1	1	1	1	3
2018-11-28	KZN115	BG01	2	2	2	3	2	2	3	5t9	3	1	1	1	1	2	2	1	1	1	1	3	3	3	3	3	3	3	3	3	3	3	3	3	3	3	3	3	3	3	3	3	3	3	3	3	3	1	5
2018-11-28	KZN116	BG01	2	2	3	5	1	2	3	5t9	3	1	1	1	1	2	1	1	1	1	1	3	3	3	3	3	3	1	3	3	3	3	3	3	3	3	3	3	3	3	3	3	3	3	3	3	3	1	5
2018-11-28	KZN117	BG01	2	2	5	1	2	4	4	0t4	3	1	1	2	1	2	1	1	1	1	1	3	3	3	3	3	3	1	3	3	3	3	3	3	3	3	3	3	3	3	3	3	3	3	3	3	3	1	5
2018-11-28	KZN118	BG01	2	2	1	3	2	3	4	0t4	3	1	1	2	1	2	1	1	1	1	1	3	3	3	3	3	3	3	3	3	3	3	3	3	3	3	3	3	3	3	3	3	3	3	3	3	3	1	5
2018-11-28	KZN119	BG01	2	2	2	3	3	2	4	0t4	3	1	1	2	1	2	1	1	1	1	1	3	3	3	3	3	3	1	3	3	3	3	3	3	3	3	3	3	3	3	3	3	3	3	3	3	3	1	5
2018-11-28	KZN120	BG01	2	2	5	3	4	2	5	0t4	3	1	1	1	1	2	1	1	1	1	1	3	3	3	3	3	3	1	3	3	3	3	3	3	3	3	3	3	3	3	3	3	3	3	3	3	3	1	5
2018-11-28	KZN121	BG01	2	1	2	3	4	4	7	0t4	3	1	1	9	1	2	1	1	1	1	1	3	3	3	3	3	3	1	3	3	3	3	3	3	3	3	3	3	3	3	3	3	3	3	3	3	3	1	5
2018-11-28	KZN122	BG01	2	1	5	3	3	2	7	0t4	3	1	1		2	2	1	1	1	1	1	3	3	3	3	3	3	1	3	3	3	3	3	3	3	3	3	3	3	3	3	3	3	3	3	3	3	1	5
2018-11-28	KZN123	BG01	2	2	1	5	4	2	4	0t4	3	1	1	4	1	2	1	1	1	1	1	3	3	3	3	3	3	1	3	3	3	3	3	3	3	3	3	3	3	3	3	3	3	3	3	3	3	1	5
2018-11-28	KZN124	BG01	2	2	2	5	3	2	4	0t4	3	1	1	2	1	2	1	1	1	1	1	3	3	3	3	3	3	1	1	1	3	3	3	3	3	3	3	3	3	3	3	3	3	3	3	3	3	1	5
2018-11-28	KZN125	BG01	2	1	4	5	4	2	4	0t4	3	1	1	1	1	2	1	1	1	1	1	3	3	3	3	3	3	1	3	3	3	3	3	3	3	3	3	3	3	3	3	3	3	3	3	3	3	1	5
2018-11-28	KZN126	BG01	2	2	2	5	3	2	6	0t4	3	1	1	2	1	2	1	1	1	1	1	3	3	3	3	3	3	1	1	1	3	3	3	3	3	3	3	3	3	3	3	3	3	3	3	3	3	1	5
2018-11-28	KZN127	BG01	2	2	1	5	4	2	4	0t4	3	1	1	1	1	2	1	1	1	1	1	3	3	3	3	3	3	1	3	1	3	3	3	3	3	3	3	3	3	3	3	3	3	3	3	3	3	1	5
2018-11-28	KZN128	BG01	2	1	1	5	4	2	7	0t4	3	1	1	1	1	2	1	1	1	1	1	3	3	3	3	3	3	1	3	3	3	3	3	3	3	3	3	3	3	3	3	3	3	3	3	3	3	1	5
2018-11-28	KZN129	BG01	2	1	1	5	3	2	8	0t4	3	1	1	5	1	2	1	1	1	1	1	3	3	3	3	3	3	1	1	3	3	3	3	3	3	3	3	3	3	3	3	3	3	3	3	3	3	1	5
2018-11-28	KZN130	BG01	2	2	1	5	4	2	1	0t4	3	1	4		2	2	1	1	1	1	1	3	3	3	3	3	3	1	3	3	3	3	3	3	3	3	3	3	3	3	3	3	3	3	3	3	3	1	5
2018-11-28	KZN131	BG01	2	1	1	5	4	2	12	0t4	3	1	1	3	1	2	1	1	1	1	1	3	3	3	3	3	3	1	1	1	3	3	3	3	3	3	3	1	1	1	3	3	3	3	3	3	3	1	3
2018-11-28	KZN132	BG01	2	2	1	5	4	2	11	0t4	3	1	1	2	1	2	1	1	1	1	1	3	3	3	3	3	3	1	1	1	3	3	3	3	3	3	3	1	1	1	3	3	3	3	3	3	3	1	3
2018-11-28	KZN133	BG01	2	2	1	1	3	2	5	0t4	3	1	1	1	1	1	1	2	2	2	1	3	3	3	3	3	3	1	3	3	3	3	3	3	3	3	3	3	3	3	3	3	3	3	3	3	3	1	3
2018-11-28	KZN134	BG01	2	1	1	1	3	2	5	5t9	3	1	1	9	1	1	1	2	1	1	1	3	3	3	3	3	3	1	3	3	3	3	3	3	3	3	3	3	3	3	3	3	3	3	3	3	3	1	3
2018-11-28	KZN135	BG01	2	1	2	1	2	2	10	10t14	3	1	5	1	1	1	1	1	1	1	1	1	1	1	1	1	1	1	1	1	3	3	3	3	3	3	3	1	3	3	3	3	3	3	3	3	3	1	3
2018-11-28	KZN136	BG01	2	2	2	1	2	2	5	5t9	3	1	1	9	1	1	1	1	1	1	1	1	1	1	1	1	1	1	1	1	3	3	3	3	3	3	3	1	1	1	3	3	3	3	3	3	3	3	3
2018-11-28	KZN137	BG01	2	2	2	1	2	2	5	10t14	3	1	1	1	1	2	1	1	2	1	1	1	1	2	1	1	1	1	1	2	3	2	2	2	2	2	2	1	1	2	3	2	2	2	2	2	2	1	1
2018-11-28	KZN138	BG01	2	2	5	1	1	2	5	5t9	3	1	1	9	1	1	1	1	1	1	1	2	2	2	2	2	2	1	1	1	2	2	2	2	2	2	2	2	2	2	3	2	2	2	2	2	2	1	5
2018-11-28	KZN139	BG01	2	2	1	1	2	2	5	10t14	3	1	1	3	1	1	1	2	2	1	1	2	2	2	1	1	1	1	1	1	2	2	2	2	2	2	2	1	1	1	3	2	2	2	2	2	2	1	2
2018-11-28	KZN140	BG01	2	2	2	1	1	2	10	5t9	3	1	1	4	1	1	1	2	2	1	1	2	2	2	1	1	1	1	1	1	2	2	2	2	2	2	2	1	1	1	3	2	2	2	2	2	2	1	2
2018-11-28	KZN141	BG01	2	2	5	1	1	2	5	10t14	3	1	1	2	1	1	1	1	1	1	1	1	1	2	1	1	1	1	1	1	2	2	2	2	2	2	2	1	2	1	3	2	2	2	2	2	2	1	5
2018-11-28	KZN142	BG01	2	2	1	1	2	2	5	10t14	3	1	1	2	1	1	1	1	1	1	1	1	1	2	1	1	1	1	1	1	3	2	2	2	2	2	2	1	2	1	3	2	2	2	2	2	2	1	5
2018-11-28	KZN143	BG01	2	2	3	3	1	2	4	5t9	3	1	1	2	1	2	1	1	1	1	1	3	3	3	3	3	3	3	3	3	3	3	3	3	3	3	3	3	3	3	3	3	3	3	3	3	3	1	5
2018-11-28	KZN144	BG01	2	2	1	3	3	2	11	0t4	3	1	1	1	1	1	1	2	2	2	1	1	1	1	3	3	1	1	1	3	1	1	1	2	2	2	1	1	1	3	3	3	3	3	3	3	3	2	4
2018-11-28	KZN145	BG01	2	2	2	3	2	4	5	0t4	3	1	1	1	1	2	1	2	2	2	1	1	1	2	3	1	1	1	1	1	3	1	1	2	2	1	1	2	2	2	3	1	1	2	2	1	1	2	4
2018-11-28	KZN146	BG01	2	1	5	3	2	4	1	0t4	3	1	1	2	1	2	1	2	2	2	1	1	1	1	1	1	1	1	1	1	3	3	3	3	3	3	3	3	3	3	3	3	3	3	3	3	3	2	4
2018-11-28	KZN147	TH01	2	1	1	2	4	2	2	5t9	3	1	1	2	1	1	1	1	1	1	1	1	1	1	3	2	1	1	1	1	2	3	3	3	3	3	3	2	3	3	3	3	3	3	3	3	3	1	5
2018-11-28	KZN148	TH01	2	1	1	3	3	2	1	5t9	3	1	1	1	1	1	1	2	2	2	1	1	1	1	3	1	1	2	2	2	3	2	2	3	3	3	3	3	3	3	3	3	3	3	3	3	3	2	5
2018-11-28	KZN149	TH01	2	1	2	3	3	2	5	0t4	3	2			2	2	1	1	1	1	1	1	1	1	1	2	1	1	1	1	3	3	3	3	3	3	3	1	1	2	3	3	3	3	3	3	3	1	4
2018-11-28	KZN150	TH01	2	2	2	3	3	4	1	0t4	3	2		3	1	1	1	1	1	1	1	3	2	2	1	2	1	1	1	1	3	3	3	3	3	3	3	1	1	3	3	3	3	3	3	3	3	2	4
2018-11-28	KZN151	TH01	2	2	1	1	1	2	5	0t4	3	1	1	2	1	1	1	1	1	1	1	1	1	2	1	1	1	1	1	1	2	2	2	2	2	2	2	1	2	1	3	2	2	2	2	2	2	1	5
2018-11-28	KZN152	TH01	2	2	2	1	3	2	5	0t4	3	1	1	2	1	1	1	2	2	1	1	3	1	2	1	1	1	1	1	1	3	3	3	3	3	3	3	1	1	1	3	3	3	3	3	3	3	2	4
2018-11-29	KZN153	TUI01	2	2	2	1	2	2	10	0t4	3	1	1	6	1	1	1	2	2	1	1	1	1	2	1	1	1	1	1	1	3	3	3	3	3	3	3	1	1	1	3	3	3	3	3	3	3	2	4
2018-11-29	KZN154	TUI01	2	2	5	1	1	2	8	0t4	3	1	1	7	1	1	1	1	1	1	1	1	1	1	1	1	1	1	1	3	2	3	3	3	3	3	3	1	3	3	3	3	3	3	3	3	3	1	5
2018-11-29	KZN155	TUI01	2	1	1	1	2	2	11	0t4	3	1	1	5	1	1	1	1	1	1	1	1	1	3	3	1	1	1	1	1	3	3	3	3	3	3	3	3	3	3	3	3	3	3	3	3	3	1	4
2018-11-29	KZN156	TUI01	2	1	2	1	2	2	7	0t4	3	1	1	4	1	1	1	1	1	1	1	3	3	3	3	3	3	1	1	1	3	3	3	3	3	3	3	1	1	3	3	3	3	3	3	3	3	3	1
2018-11-29	KZN157	TUI01	2	2	5	1	4	2	5	0t4	3	1	1	2	1	1	1	2	2	2	1	1	1	2	1	2	1	1	1	3	3	3	3	3	3	3	3	1	1	1	3	1	1	2	1	1	1	1	3
2018-11-29	KZN158	TUI01	2	2	2	5	3	2	4	0t4	3	1	1	1	1	1	1	1	1	1	1	1	1	2	1	3	1	1	1	1	2	3	3	3	3	3	3	1	1	1	3	3	3	3	3	3	3	1	3
2018-12-11	LP01	THO01	1	1	1	1	3	2	5	0t4	3	1	1	2	1	2	1	1	1	1	1	3	3	3	3	3	3	1	3	1	2	3	3	3	3	3	3	3	3	3	3	3	3	3	3	3	3	1	5
2018-12-11	LP02	THO01	1	1	1	1	1	2	2	0t4	3	1	1	3	1	2	1	1	1	1	1	3	3	3	3	3	3	1	3	1	2	3	3	3	3	3	3	3	3	3	3	3	3	3	3	3	3	1	5
2018-12-11	LP03	THO01	1	2	2	1	1	2	2	0t4	3	1	1	4	1	2	1	1	1	1	1	3	3	3	3	3	3	1	3	1	3	3	3	3	3	3	3	3	3	3	3	3	3	3	3	3	3	1	5
2018-12-11	LP04	THO01	1	2	2	1	2	2	5	0t4	3	1	1	2	1	2	1	1	1	1	1	3	3	3	3	3	3	1	3	1	3	3	3	3	3	3	3	3	3	3	3	3	3	3	3	3	3	1	5
2018-12-11	LP05	THO01	1	2	1	1	1	2	5	0t4	3	1	1	2	1	2	1	1	1	1	1	3	3	3	3	3	3	1	3	3	3	3	3	3	3	3	3	3	3	3	3	3	3	3	3	3	3	1	5
2018-12-11	LP06	THO01	1	2	2	1	3	2	2	0t4	3	1	1	2	1	1	1	1	1	1	1	1	1	1	1	3	1	1	1	1	3	1	1	1	1	3	1	1	1	1	3	3	3	3	3	3	3	1	5
2018-12-11	LP07	THO01	1	1	2	1	1	2	3	0t4	3	1	1	1	1	1	1	1	1	1	1	1	1	1	1	3	1	1	1	1	2	1	1	1	1	3	1	1	1	1	3	3	3	3	3	3	3	1	5
2018-12-11	LP08	THO01	1	2	2	1	2	2	3	0t4	3	1	1	1	1	1	1	1	1	1	1	1	1	1	1	3	1	1	1	1	2	1	1	1	1	3	1	1	1	1	3	3	3	3	3	3	3	1	5
2018-12-11	LP09	THO01	1	1	1	1	4	2	2	0t4	3	1	1	2	1	2	1	1	1	1	1	3	3	3	3	3	3	1	3	3	2	3	3	3	3	3	3	3	3	3	3	3	3	3	3	3	3	1	5
2018-12-11	LP10	THO01	1	2	2	1	1	2	5	0t4	3	1	1	2	1	1	1	1	1	1	1	1	1	1	2	1	1	1	1	1	3	3	3	3	3	3	3	3	3	3	3	3	3	3	3	3	3	1	5
2018-12-11	LP11	THO01	1	1	1	1	3	2	2	5t9	3	1	1	1	1	2	1	1	1	1	1	3	3	3	3	3	3	1	3	1	3	3	3	3	3	3	3	3	3	3	3	3	3	3	3	3	3	1	5
2018-12-11	LP12	THO01	1	1	1	1	1	2	11	0t4	3	1	1		2	2	1	1	1	1	1	3	3	3	3	3	3	1	3	1	2	3	3	3	3	3	3	3	3	3	3	3	3	3	3	3	3	1	5
2018-12-11	LP13	THO01	1	2	2	1	1	2	5	0t4	3	1	1	3	1	2	1	1	1	1	1	3	3	3	3	3	3	1	3	1	3	3	3	3	3	3	3	3	3	3	3	3	3	3	3	3	3	1	5
2018-12-11	LP14	THO01	1	2	2	1	2	2	5	0t4	3	1	1	2	1	2	1	1	1	1	1	3	3	3	3	3	3	1	3	3	2	3	3	3	3	3	3	3	3	3	3	3	3	3	3	3	3	1	5
2018-12-11	LP15	THO01	1	2	1	1	1	2	6	0t4	3	1	1	2	1	2	1	1	1	1	1	3	3	3	3	3	3	1	3	3	2	3	3	3	3	3	3	3	3	3	3	3	3	3	3	3	3	1	5
2018-12-11	LP16	THO01	1	2	2	1	3	2	5	5t9	3	1	1	6	1	1	1	1	1	1	1	1	1	1	1	3	1	1	1	1	3	1	1	1	1	3	1	1	1	1	3	3	3	3	3	3	3	1	5
2018-12-11	LP17	THO01	1	1	2	1	1	2	5	0t4	3	1	1	7	1	1	1	1	1	1	1	1	1	1	1	3	1	1	1	1	3	1	1	1	1	3	1	1	1	1	3	3	3	3	3	3	3	1	5
2018-12-11	LP18	THO01	1	2	2	1	2	2	5	0t4	3	1	1	5	1	1	1	1	1	1	1	1	1	1	1	3	1	1	1	1	3	1	1	1	1	3	1	1	1	1	3	3	3	3	3	3	3	1	5
2018-12-11	LP19	THO01	1	1	1	1	4	2	2	0t4	3	1	1	4	1	2	1	1	1	1	1	3	3	3	3	3	3	1	3	3	3	3	3	3	3	3	3	3	3	3	3	3	3	3	3	3	3	1	5
2018-12-11	LP20	THO01	1	2	2	1	1	2	4	10t14	3	1	1	2	1	1	1	1	1	1	1	1	1	1	2	1	1	1	1	1	3	3	3	3	3	3	3	3	3	3	3	3	3	3	3	3	3	1	5
2018-12-11	LP21	THO01	1	1	1	1	3	2	5	0t4	3	1	1	1	1	2	1	1	1	1	1	3	3	3	3	3	3	1	3	1	3	3	3	3	3	3	3	3	3	3	3	3	3	3	3	3	3	1	5
2018-12-11	LP22	THO01	1	1	1	1	1	2	2	0t4	3	1	1	2	1	2	1	1	1	1	1	3	3	3	3	3	3	1	3	1	3	3	3	3	3	3	3	3	3	3	3	3	3	3	3	3	3	1	5
2018-12-11	LP23	THO01	1	2	2	1	1	2	2	0t4	3	1	1	7	1	2	1	1	1	1	1	3	3	3	3	3	3	1	3	1	3	3	3	3	3	3	3	3	3	3	3	3	3	3	3	3	3	1	5
2018-12-11	LP24	THO01	1	2	2	1	2	2	5	0t4	3	1	1	6	1	2	1	1	1	1	1	3	3	3	3	3	3	1	3	3	3	3	3	3	3	3	3	3	3	3	3	3	3	3	3	3	3	1	5
2018-12-11	LP25	THO01	1	2	1	1	1	2	5	0t4	3	1	1	4	1	2	1	1	1	1	1	3	3	3	3	3	3	1	3	3	2	3	3	3	3	3	3	3	3	3	3	3	3	3	3	3	3	1	5
2018-12-11	LP26	THO01	1	2	2	1	3	2	2	0t4	3	1	1	3	1	1	1	1	1	1	1	1	1	1	1	3	1	1	1	1	2	1	1	1	1	3	1	1	1	1	3	3	3	3	3	3	3	1	5
2018-12-11	LP27	THO01	1	1	2	1	1	2	3	0t4	3	1	1	1	1	1	1	1	1	1	1	1	1	1	1	3	1	1	1	1	2	1	1	1	1	3	1	1	1	1	3	3	3	3	3	3	3	1	5
2018-12-11	LP28	THO01	1	2	2	1	2	2	3	0t4	3	1	1	3	1	1	1	1	1	1	1	1	1	1	1	3	1	1	1	1	3	1	1	1	1	3	1	1	1	1	3	3	3	3	3	3	3	1	5
2018-12-11	LP29	THO01	1	1	1	1	4	2	2	5t9	3	1	1	4	1	2	1	1	1	1	1	3	3	3	3	3	3	3	3	3	2	3	3	3	3	3	3	3	3	3	3	3	3	3	3	3	3	1	5
2018-12-12	LP30	WE01	1	2	2	1	1	2	5	5t9	3	1	1	2	1	1	1	1	1	1	1	1	1	1	2	1	1	1	1	1	3	3	3	3	3	3	3	3	3	3	3	3	3	3	3	3	3	1	5
2018-12-12	LP31	WE01	1	1	1	1	3	2	2	10t14	3	1	1	2	1	2	1	1	1	1	1	3	3	3	3	3	3	3	3	3	3	3	3	3	3	3	3	3	3	3	3	3	3	3	3	3	3	1	5
2018-12-12	LP32	WE01	1	1	1	1	1	2	11	5t9	3	1	1	2	1	2	1	1	1	1	1	3	3	3	3	3	3	1	3	3	2	3	3	3	3	3	3	3	3	3	3	3	3	3	3	3	3	1	5
2018-12-12	LP33	WE01	1	2	2	1	1	2	5	0t4	3	1	1	1	1	2	1	1	1	1	1	3	3	3	3	3	3	1	3	3	3	3	3	3	3	3	3	3	3	3	3	3	3	3	3	3	3	1	5
2018-12-12	LP34	WE01	1	2	2	1	2	2	5	0t4	3	1	1	1	1	2	1	1	1	1	1	3	3	3	3	3	3	1	3	3	3	3	3	3	3	3	3	3	3	3	3	3	3	3	3	3	3	1	5
2018-12-12	LP35	WE01	1	2	1	1	1	2	3	5t9	3	1	1	2	1	2	1	1	1	1	1	3	3	3	3	3	3	3	3	3	3	3	3	3	3	3	3	3	3	3	3	3	3	3	3	3	3	1	5
2018-12-12	LP36	WE01	1	2	2	1	3	2	1	0t4	3	1	1	2	1	1	1	1	1	1	1	1	1	1	1	3	1	1	1	1	2	1	1	1	1	3	1	1	1	1	3	3	3	3	3	3	3	1	5
2018-12-12	LP37	WE01	1	1	2	1	1	2	5	0t4	3	1	1	1	1	1	1	1	1	1	1	1	1	1	1	3	1	1	1	1	3	1	1	1	1	3	1	1	1	1	3	3	3	3	3	3	3	1	5
2018-12-12	LP38	WE01	1	2	2	1	2	2	5	10t14	3	1	1		2	1	1	1	1	1	1	1	1	1	1	3	1	1	1	1	2	1	1	1	1	3	1	1	1	1	3	3	3	3	3	3	3	1	5
2018-12-12	LP39	WE01	1	1	1	1	4	2	2	5t9	3	1	1	3	1	2	1	1	1	1	1	3	3	3	3	3	3	3	3	3	3	3	3	3	3	3	3	3	3	3	3	3	3	3	3	3	3	1	5
2018-12-12	LP40	WE01	1	2	2	1	1	2	4	0t4	3	1	5	2	1	1	1	1	1	1	1	1	1	1	2	1	1	1	1	1	2	3	3	3	3	3	3	3	3	3	3	3	3	3	3	3	3	1	5
2018-12-12	LP41	WE01	1	1	1	1	3	2	5	10t14	3	1	1	2	1	2	1	1	1	1	1	3	3	3	3	3	3	1	1	3	3	3	3	3	3	3	3	3	3	3	3	3	3	3	3	3	3	1	5
2018-12-12	LP42	WE01	1	1	1	1	1	2	11	0t4	3	1	1	6	1	2	1	1	1	1	1	3	3	3	3	3	3	1	1	1	3	3	3	3	3	3	3	3	3	3	3	3	3	3	3	3	3	1	5
2018-12-12	LP43	WE01	1	2	2	1	1	2	2	0t4	3	1	1	7	1	2	1	1	1	1	1	3	3	3	3	3	3	1	1	3	3	3	3	3	3	3	3	3	3	3	3	3	3	3	3	3	3	1	5
2018-12-12	LP44	ARE01	2	2	2	1	2	2	5	0t4	3	1	1	5	1	2	1	1	1	1	1	3	3	3	3	3	3	3	3	3	3	3	3	3	3	3	3	3	3	3	3	3	3	3	3	3	3	1	5
2018-12-12	LP45	ARE01	2	2	1	1	1	2	5	0t4	3	1	1	4	1	2	1	1	1	1	1	3	3	3	3	3	3	3	3	3	3	3	3	3	3	3	3	3	3	3	3	3	3	3	3	3	3	1	5
2018-12-12	LP46	ARE01	2	2	2	1	3	2	2	0t4	3	1	1	2	1	1	1	1	1	1	1	1	1	1	1	3	1	1	1	1	3	1	1	1	1	3	1	1	1	1	3	3	3	3	3	3	3	1	5
2018-12-12	LP47	ARE01	2	1	2	1	1	2	3	0t4	3	1	1	1	1	1	1	1	1	1	1	1	1	1	1	3	1	1	1	1	3	1	1	1	1	3	1	1	1	1	3	3	3	3	3	3	3	1	5
2018-12-12	LP48	ARE01	2	2	2	1	2	2	3	0t4	3	1	1	2	1	1	1	1	1	1	1	1	1	1	1	3	1	1	1	1	2	1	1	1	1	3	1	1	1	1	3	3	3	3	3	3	3	1	5
2018-12-12	LP49	ARE01	2	1	1	1	4	2	2	0t4	3	1	1	1	1	2	1	1	1	1	1	3	3	3	3	3	3	3	3	3	3	3	3	3	3	3	3	3	3	3	3	3	3	3	3	3	3	1	5
2018-11-12	LP50	ARE01	2	2	2	1	1	2	5	5t9	3	1	1	2	1	1	1	1	1	1	1	1	1	1	2	1	1	1	1	1	3	3	3	3	3	3	3	3	3	3	3	3	3	3	3	3	3	1	5
2018-10-08	MP01	SAV01	2	1	1	1	1	2	2	5t9	3	1	1	2	1	1	1	1	2	2	1	3	3	3	3	3	3	1	1	1	2	3	3	3	3	3	3	3	3	3	3	3	3	3	3	3	3	1	5
2018-10-08	MP02	SAV01	2	2	1	1	1	2	11	10t14	3	1	1	3	1	1	1	1	1	1	1	1	3	3	3	3	3	1	1	3	2	3	3	3	3	3	3	1	1	1	3	3	3	3	3	3	3	1	3
2018-10-08	MP03	SAV01	2	2	2	1	1	2	5	5t9	3	1	1	2	1	1	1	1	1	1	1	1	3	3	3	3	3	3	3	3	3	3	3	3	3	3	3	1	3	3	3	3	3	3	3	3	3	1	3
2018-10-08	MP04	SAV01	2	1	2	5	2	2	5	0t4	3	1	1		2	1	1	1	3	1	1	3	3	3	3	3	3	1	3	1	3	3	3	3	3	3	3	1	1	1	3	3	3	3	3	3	3	1	5
2018-10-08	MP05	SAV01	2	2	2	5	4	2	9	0t4	3	1	1	9	1	1	1	3	1	1	1	1	1	1	1	2	1	1	1	1	3	3	3	3	3	3	3	1	1	1	3	3	3	3	3	3	3	1	5
2018-10-08	MP06	SAV01	2	2	2	5	4	2	1	0t4	3	1	1	4	1	1	1	1	1	1	1	3	3	3	3	3	3	3	3	3	3	3	3	3	3	3	3	1	1	1	3	3	3	3	3	3	3	3	5
2018-10-08	MP07	SAV01	2	1	2	5	4	2	5	0t4	3	1	1	4	1	3	1	3	3	3	1	3	3	3	3	3	3	3	3	3	3	3	3	3	3	3	3	1	1	3	3	3	3	3	3	3	3	1	5
2018-10-08	MP08	SAV01	2	1	3	5	3	2	5	0t4	3	1	1		2	1	1	1	1	1	1	1	1	3	1	1	1	1	1	1	3	1	3	3	3	3	3	1	1	3	3	3	3	3	3	3	3	1	5
2018-10-08	MP09	SAV01	2	1	3	5	3	2	2	5t9	3	1	1		2	1	1	2	2	2	1	3	3	3	3	3	3	1	1	1	3	3	3	3	3	3	3	1	1	2	3	2	2	2	2	2	2	1	4
2018-10-08	MP10	SAV01	2	2	1	1	3	2	4	0t4	3	1	1	2	1	2	1	2	1	1	1	1	1	2	1	1	1	1	1	1	1	1	1	2	2	2	1	1	1	3	3	3	3	3	3	3	3	1	5
2018-10-08	MP11	SAV01	2	2	1	5	4	2	5	5t9	3	1	1	2	1	2	1	2	1	1	1	1	1	2	1	1	1	1	1	1	1	1	1	2	2	2	1	1	1	3	3	3	3	3	3	3	3	1	5
2018-10-08	MP12	SAV01	2	2	1	5	4	2	12	0t4	3	1	1	2	1	2	1	2	2	1	1	1	1	2	2	2	2	1	1	1	3	3	3	3	3	3	3	1	2	2	3	3	3	3	3	3	3	4	5
2018-10-08	MP13	SAV01	2	2	2	1	1	2	2	0t4	3	1	1	1	1	1	1	2	1	1	1	1	1	2	1	1	1	1	1	3	3	3	3	3	3	3	3	1	1	1	3	3	3	3	3	3	3	1	3
2018-10-08	MP14	SAV01	2	1	5	1	1	2	5	0t4	3	1	1	1	1	1	1	1	1	1	1	3	3	3	3	3	3	3	3	3	3	3	3	3	3	3	3	3	3	3	3	3	3	3	3	3	3	1	3
2018-10-08	MP15	SAV01	2	1	5	1	1	2	5	0t4	3	1	1	1	1	2	1	1	1	1	1	3	3	3	3	3	3	1	1	1	3	3	3	3	3	3	3	1	1	1	3	3	3	3	3	3	3	1	3
2018-10-08	MP16	SAV01	2	2	2	5	3	2	2	5t9	3	1	1		2	2	1	1	1	1	1	3	3	3	3	3	3	1	1	1	3	3	3	3	3	3	3	1	1	1	3	3	3	3	3	3	3	1	3
2018-10-08	MP17	SAV01	2	1	2	1	3	2	3	0t4	3	1	1		2	2	1	1	1	1	1	3	3	3	3	3	3	1	1	1	3	3	3	3	3	3	3	1	1	1	3	3	3	3	3	3	3	1	3
2018-10-08	MP18	SAV01	2	2	3	5	3	2	3	0t4	3	1	1	12	1	2	1	1	1	1	1	3	3	3	3	3	3	1	1	1	3	3	3	3	3	3	3	1	1	1	3	3	3	3	3	3	3	1	3
2018-10-08	MP19	SAV01	2	2	2	5	4	2	2	0t4	3	1	1	1	1	2	1	1	1	1	1	3	3	3	3	3	3	1	1	1	3	3	3	3	3	3	3	1	1	1	3	3	3	3	3	3	3	1	3
2018-10-08	MP20	SAV01	2	1	2	5	3	2	5	10t14	3	1	1	4	1	2	1	1	1	1	1	3	3	3	3	3	3	1	1	1	3	3	3	3	3	3	3	1	1	1	3	3	3	3	3	3	3	1	3
2018-10-08	MP21	SAV01	2	1	2	1	3	2	2	0t4	3	1	1		2	2	1	1	1	1	1	3	3	3	3	3	3	1	1	1	3	3	3	3	3	3	3	1	1	1	3	3	3	3	3	3	3	1	3
2018-10-08	MP22	SAV01	2	2	1	5	1	2	11	0t4	3	1	1	10	1	2	1	1	1	1	1	3	3	3	3	3	3	1	1	1	3	3	3	3	3	3	3	1	1	1	3	3	3	3	3	3	3	1	3
2018-10-08	MP23	SAV01	2	1	1	5	1	2	5	0t4	3	1	1	4	1	3	1	2	2	2	1	2	2	1	1	3	1	1	1	3	3	3	3	3	3	3	3	1	1	3	3	3	3	3	3	3	3	2	4
2018-10-08	MP24	SAV01	2	1	1	5	1	2	5	0t4	3	1	1	11	1	3	3	2	2	2	1	2	2	1	1	3	1	1	1	3	3	3	3	3	3	3	3	1	1	3	3	3	3	3	3	3	3	2	4
2018-10-08	MP25	SAV01	2	2	5	5	1	2	13	0t4	3	1	1	1	1	3	1	2	2	2	1	2	2	1	1	3	1	1	1	3	3	3	3	3	3	3	3	1	1	3	3	3	3	3	3	3	3	2	4
2018-10-08	MP26	SAV01	2	2	1	5	4	2	1	0t4	3	1	1	1	1	3	1	2	2	2	1	2	2	1	1	3	1	1	1	3	3	3	3	3	3	3	3	1	1	3	3	3	3	3	3	3	3	2	4
2018-10-08	MP27	SAV01	2	2	2	5	1	2	5	0t4	3	1	1	3	1	3	1	2	2	2	1	2	2	1	1	3	1	1	1	3	3	3	3	3	3	3	3	1	1	3	3	3	3	3	3	3	3	2	4
2018-10-08	MP28	SAV01	2	1	1	1	1	2	5	0t4	3	1	1	2	1	1	1	1	2	2	1	3	3	3	3	3	3	1	1	1	3	3	3	3	3	3	3	3	3	3	3	3	3	3	3	3	3	1	5
2018-10-08	MP29	SAV01	2	2	1	1	1	2	2	5t9	3	1	1	3	1	1	1	1	1	1	1	1	3	3	3	3	3	1	1	3	3	3	3	3	3	3	3	1	1	1	3	3	3	3	3	3	3	1	3
2018-10-08	MP30	SAV01	2	2	2	1	1	2	4	5t9	3	1	3	2	1	1	1	1	1	1	1	1	3	3	3	3	3	3	3	3	3	3	3	3	3	3	3	1	3	3	3	3	3	3	3	3	3	1	3
2018-10-09	MP31	IMM01	2	1	2	5	2	2	5	10t14	3	1	1		2	1	1	1	3	1	1	3	3	3	3	3	3	1	3	1	3	3	3	3	3	3	3	1	1	1	3	3	3	3	3	3	3	1	5
2018-10-09	MP32	IMM01	2	2	2	5	4	2	15	5t9	3	1	1	9	1	1	1	3	1	1	1	1	1	1	1	2	1	1	1	1	3	3	3	3	3	3	3	1	1	1	3	3	3	3	3	3	3	1	5
2018-10-09	MP33	IMM01	2	2	2	5	4	2	2	0t4	3	1	1	4	1	1	1	1	1	1	1	3	3	3	3	3	3	3	3	3	3	3	3	3	3	3	3	1	1	1	3	3	3	3	3	3	3	3	5
2018-10-09	MP34	IMM01	2	1	2	5	4	2	5	0t4	3	1	1	4	1	3	1	3	3	3	1	3	3	3	3	3	3	3	3	3	3	3	3	3	3	3	3	1	1	3	3	3	3	3	3	3	3	1	5
2018-10-09	MP35	IMM01	2	1	3	5	1	2	5	5t9	3	1	1	10	1	1	1	1	1	1	1	1	1	3	1	1	1	1	1	1	3	1	3	3	3	3	3	1	1	3	3	3	3	3	3	3	3	1	5
2018-10-09	MP36	IMM01	2	1	3	5	1	2	2	0t4	3	1	1	9	1	1	1	2	2	2	1	3	3	3	3	3	3	1	1	1	3	3	3	3	3	3	3	1	1	2	3	2	2	2	2	2	2	1	4
2018-10-09	MP37	IMM01	2	2	1	1	1	2	3	0t4	3	1	1	2	1	2	1	2	1	1	1	1	1	2	1	1	1	1	1	1	1	1	1	1	2	2	1	1	1	3	3	3	3	3	3	3	3	1	5
2018-10-09	MP38	IMM01	2	2	1	5	4	2	3	10t14	3	1	1	2	1	2	1	2	1	1	1	1	1	2	1	1	1	1	1	3	3	3	3	3	3	3	3	1	1	3	3	3	3	3	3	3	3	1	5
2018-10-09	MP39	IMM01	2	2	1	5	4	2	2	0t4	3	1	1	2	1	2	1	2	2	1	1	1	1	2	2	2	2	1	1	1	3	3	3	3	3	3	3	1	2	2	3	3	3	3	3	3	3	4	5
2018-10-09	MP40	IMM01	2	2	2	1	1	2	5	0t4	3	1	1	1	1	1	1	2	1	1	1	1	1	2	1	1	1	1	1	3	3	3	3	3	3	3	3	1	1	1	3	3	3	3	3	3	3	1	3
2018-10-09	MP41	IMM01	2	1	5	1	1	2	2	0t4	3	1	1	1	1	1	1	1	1	1	1	3	3	3	3	3	3	3	3	3	3	3	3	3	3	3	3	3	3	3	3	3	3	3	3	3	3	1	3
2018-10-09	MP42	IMM01	2	1	5	1	1	2	11	5t9	3	1	1	1	1	2	1	1	1	1	1	3	3	3	3	3	3	1	1	1	3	3	3	3	3	3	3	1	1	1	3	3	3	3	3	3	3	1	3
2018-10-09	MP43	IMM01	2	2	2	5	1	2	5	0t4	3	1	1	3	1	2	1	1	1	1	1	3	3	3	3	3	3	1	1	1	3	3	3	3	3	3	3	1	1	1	3	3	3	3	3	3	3	1	3
2018-10-09	MP44	IMM01	2	1	2	1	1	2	5	0t4	3	1	1	1	1	2	1	1	1	1	1	3	3	3	3	3	3	1	1	1	3	3	3	3	3	3	3	1	1	1	3	3	3	3	3	3	3	1	3
2018-10-09	MP45	IMM01	2	2	3	5	3	2	3	0t4	3	1	1	2	1	2	1	1	1	1	1	3	3	3	3	3	3	1	1	1	3	3	3	3	3	3	3	1	1	1	3	3	3	3	3	3	3	1	3
2018-10-09	MP46	IMM01	2	2	2	5	4	2	1	0t4	3	1	1	1	1	2	1	1	1	1	1	3	3	3	3	3	3	1	1	1	3	3	3	3	3	3	3	1	1	1	3	3	3	3	3	3	3	1	3
2018-10-09	MP47	IMM01	2	1	2	5	1	2	5	0t4	3	1	1	4	1	2	1	1	1	1	1	3	3	3	3	3	3	1	1	1	3	3	3	3	3	3	3	1	1	1	3	3	3	3	3	3	3	1	3
2018-10-09	MP48	IMM01	2	1	2	1	1	2	5	0t4	3	1	1	2	1	2	1	1	1	1	1	3	3	3	3	3	3	1	1	1	3	3	3	3	3	3	3	1	1	1	3	3	3	3	3	3	3	1	3
2018-10-09	MP49	IMM01	2	2	1	5	1	2	2	0t4	3	1	1	2	1	2	1	1	1	1	1	3	3	3	3	3	3	1	1	1	3	3	3	3	3	3	3	1	1	1	3	3	3	3	3	3	3	1	3
2018-10-09	MP50	IMM01	2	1	1	5	1	2	3	0t4	3	1	1	3	1	3	1	2	2	2	1	2	2	1	1	3	1	1	1	3	3	3	3	3	3	3	3	1	1	3	3	3	3	3	3	3	3	2	4
2018-10-09	MP51	IMM01	2	1	1	5	1	2	3	0t4	3	1	1		2	3	1	2	2	2	1	2	2	1	1	3	1	1	1	3	3	3	3	3	3	3	3	1	1	3	3	3	3	3	3	3	3	2	4
2018-10-09	MP52	IMM01	2	2	5	5	1	2	3	0t4	3	1	1	1	1	3	1	2	2	2	1	2	2	1	1	3	1	1	1	3	3	3	3	3	3	3	3	1	1	3	3	3	3	3	3	3	3	2	4
2018-10-09	MP53	IMM01	2	2	1	5	4	2	3	0t4	3	1	1	1	1	3	1	2	2	2	1	2	2	1	1	3	1	1	1	3	3	3	3	3	3	3	3	1	1	3	3	3	3	3	3	3	3	2	4
2018-10-09	MP54	IMM01	2	2	2	5	1	2	2	0t4	3	1	1	3	1	3	1	2	2	2	1	2	2	1	1	3	1	1	1	3	3	3	3	3	3	3	3	1	1	3	3	3	3	3	3	3	3	2	4
2018-10-09	MP55	IMM01	2	1	1	1	1	2	1	0t4	3	1	1	2	1	1	1	1	2	2	1	3	3	3	3	3	3	1	1	1	3	3	3	3	3	3	3	3	3	3	3	3	3	3	3	3	3	1	5
2018-10-09	MP56	IMM01	2	2	1	1	1	2	5	0t4	3	1	1	1	1	1	1	1	1	1	1	1	3	3	3	3	3	1	1	3	3	3	3	3	3	3	3	1	1	1	3	3	3	3	3	3	3	1	3
2018-10-09	MP57	IMM01	2	2	2	1	1	2	5	0t4	3	1	1	2	1	1	1	1	1	1	1	1	3	3	3	3	3	3	3	3	3	3	3	3	3	3	3	1	3	3	3	3	3	3	3	3	3	1	3
2018-10-09	MP58	IMM01	2	1	2	5	2	2	4	0t4	3	1	1		2	1	1	1	3	1	1	3	3	3	3	3	3	1	3	1	3	3	3	3	3	3	3	1	1	1	3	3	3	3	3	3	3	1	5
2018-10-10	MP59	THU01	1	2	2	5	4	2	5	0t4	3	1	1	9	1	1	1	3	1	1	1	1	1	1	1	2	1	1	1	1	3	3	3	3	3	3	3	1	1	1	3	3	3	3	3	3	3	1	5
2018-10-10	MP60	THU01	1	2	2	5	4	2	3	0t4	3	1	1	4	1	1	1	1	1	1	1	3	3	3	3	3	3	3	3	3	3	3	3	3	3	3	3	1	1	1	3	3	3	3	3	3	3	3	5
2018-10-10	MP61	THU01	1	1	2	5	4	2	4	5t9	3	1	1	4	1	3	1	3	3	3	1	3	3	3	3	3	3	3	3	3	3	3	3	3	3	3	3	1	1	3	3	3	3	3	3	3	3	1	5
2018-10-10	MP62	THU01	1	1	3	5	1	2	2	0t4	3	1	1		2	1	1	1	1	1	1	1	1	3	1	1	1	1	1	1	3	1	3	3	3	3	3	1	1	3	3	3	3	3	3	3	3	1	5
2018-10-10	MP63	THU01	1	1	3	5	1	2	6	0t4	3	1	1		2	1	1	2	2	2	1	3	3	3	3	3	3	1	1	1	3	3	3	3	3	3	3	1	1	2	3	2	2	2	2	2	2	1	4
2018-10-10	MP64	THU01	1	2	1	1	1	2	7	0t4	3	1	1	2	1	2	1	2	1	1	1	1	1	2	1	1	1	1	1	1	3	3	3	3	3	3	3	1	1	3	3	3	3	3	3	3	3	1	5
2018-10-10	MP65	THU01	1	2	1	5	4	2	4	0t4	3	1	1	2	1	2	1	2	1	1	1	1	1	2	1	1	1	1	1	1	1	1	1	2	2	2	1	1	1	3	3	3	3	3	3	3	3	1	5
2018-10-10	MP66	THU01	1	2	1	5	4	2	3	5t9	3	1	1	2	1	2	1	2	2	1	1	1	1	2	2	2	2	1	1	1	3	3	3	3	3	3	3	1	2	2	3	3	3	3	3	3	3	4	5
2018-10-10	MP67	THU01	1	2	2	1	1	2	3	0t4	3	1	1	1	1	1	1	2	1	1	1	1	1	2	1	1	1	1	1	3	3	3	3	3	3	3	3	1	1	1	3	3	3	3	3	3	3	1	3
2018-10-10	MP68	THU01	1	1	5	1	1	2	2	0t4	3	1	1	1	1	1	1	1	1	1	1	3	3	3	3	3	3	3	3	3	2	3	3	3	3	3	3	3	3	3	3	3	3	3	3	3	3	1	3
2018-10-10	MP69	THU01	1	1	5	1	1	2	3	0t4	3	1	1	1	1	2	1	1	1	1	1	3	3	3	3	3	3	1	1	1	3	3	3	3	3	3	3	1	1	1	3	3	3	3	3	3	3	1	3
2018-10-10	MP70	THU01	1	2	2	5	1	2	3	10t14	3	1	1		2	2	1	1	1	1	1	3	3	3	3	3	3	1	1	1	3	3	3	3	3	3	3	1	1	1	3	3	3	3	3	3	3	1	3
2018-10-10	MP71	THU01	1	1	2	1	1	2	10	5t9	3	1	1		2	2	1	1	1	1	1	3	3	3	3	3	3	1	1	1	3	3	3	3	3	3	3	1	1	1	3	3	3	3	3	3	3	1	3
2018-10-10	MP72	THU01	1	2	3	5	3	2	11	0t4	3	1	1		2	2	1	1	1	1	1	3	3	3	3	3	3	1	1	1	3	3	3	3	3	3	3	1	1	1	3	3	3	3	3	3	3	1	3
2018-10-10	MP73	THU01	1	2	2	5	4	2	2	5t9	3	1	1	1	1	2	1	1	1	1	1	3	3	3	3	3	3	1	1	1	3	3	3	3	3	3	3	1	1	1	3	3	3	3	3	3	3	1	3
2018-10-10	MP74	THU01	1	1	2	5	1	2	11	0t4	3	1	1	4	1	2	1	1	1	1	1	3	3	3	3	3	3	1	1	1	3	3	3	3	3	3	3	1	1	1	3	3	3	3	3	3	3	1	3
2018-10-10	MP75	THU01	1	1	2	1	1	2	8	5t9	3	1	1	6	1	2	1	1	1	1	1	3	3	3	3	3	3	1	1	1	3	3	3	3	3	3	3	1	1	1	3	3	3	3	3	3	3	1	3
2018-10-10	MP76	THU01	1	2	1	5	1	2	11	0t4	3	1	1		2	2	1	1	1	1	1	3	3	3	3	3	3	1	1	1	3	3	3	3	3	3	3	1	1	1	3	3	3	3	3	3	3	1	3
2018-10-10	MP77	THU01	1	1	1	5	1	2	11	0t4	3	1	1	1	1	3	1	2	2	2	1	2	2	1	1	3	1	1	1	3	2	3	3	3	3	3	3	1	1	3	3	3	3	3	3	3	3	2	4
2018-10-10	MP78	THU01	1	1	1	5	1	2	8	0t4	3	1	1	7	1	3	1	2	2	2	1	2	2	1	1	3	1	1	1	3	3	3	3	3	3	3	3	1	1	3	3	3	3	3	3	3	3	2	4
2018-10-10	MP79	THU01	1	2	5	5	1	2	5	5t9	3	1	1	1	1	3	1	2	2	2	1	2	2	1	1	3	1	1	1	3	1	1	1	2	2	2	1	1	1	3	3	3	3	3	3	3	3	2	4
2018-10-10	MP80	THU01	1	2	1	5	4	2	8	5t9	3	1	1	1	1	3	1	2	2	2	1	2	2	1	1	3	1	1	1	3	3	3	3	3	3	3	3	1	1	3	3	3	3	3	3	3	3	2	4
2018-10-10	MP81	THU01	1	2	2	5	1	2	3	10t14	3	1	1	3	1	3	1	2	2	2	1	2	2	1	1	3	1	1	1	3	3	3	3	3	3	3	3	1	1	3	3	3	3	3	3	3	3	2	4
2018-10-10	MP82	THU01	1	1	1	1	1	2	4	5t9	3	1	1	2	1	1	1	1	2	2	1	3	3	3	3	3	3	1	1	1	3	3	3	3	3	3	3	3	3	3	3	3	3	3	3	3	3	1	5
2018-10-10	MP83	THU01	1	2	1	1	1	2	3	0t4	3	1	1	3	1	1	1	1	1	1	1	1	3	3	3	3	3	1	1	3	3	3	3	3	3	3	3	1	1	1	3	3	3	3	3	3	3	1	3
2018-10-10	MP84	THU01	1	2	2	1	1	2	3	5t9	3	1	1	2	1	1	1	1	1	1	1	1	3	3	3	3	3	3	3	3	3	3	3	3	3	3	3	1	3	3	3	3	3	3	3	3	3	1	3
2018-10-10	MP85	THU01	1	1	2	5	2	2	4	5t9	3	1	1		2	1	1	1	3	1	1	3	3	3	3	3	3	1	3	1	3	3	3	3	3	3	3	1	1	1	3	3	3	3	3	3	3	1	5
2018-10-10	MP86	THU01	1	2	2	5	4	2	2	0t4	3	1	1	9	1	1	1	3	1	1	1	1	1	1	1	2	1	1	1	1	3	3	3	3	3	3	3	1	1	1	3	3	3	3	3	3	3	1	5
2018-10-10	MP87	THU01	1	2	2	5	4	2	4	0t4	3	1	1	4	1	1	1	1	1	1	1	3	3	3	3	3	3	3	3	3	3	3	3	3	3	3	3	1	1	1	3	3	3	3	3	3	3	3	5
2018-10-10	MP88	THU01	1	1	2	5	4	2	6	10t14	3	1	1	4	1	3	1	3	3	3	1	3	3	3	3	3	3	3	3	3	3	3	3	3	3	3	3	1	1	3	3	3	3	3	3	3	3	1	5
2018-10-10	MP89	THU01	1	1	3	5	1	2	4	5t9	3	1	1		2	1	1	1	1	1	1	1	1	3	1	1	1	1	1	1	3	1	3	3	3	3	3	1	1	3	3	3	3	3	3	3	3	1	5
2018-10-10	MP90	THU01	1	1	3	5	1	2	5	0t4	3	1	1		2	1	1	2	2	2	1	3	3	3	3	3	3	1	1	1	3	3	3	3	3	3	3	1	1	2	3	2	2	2	2	2	2	1	4
2018-10-10	MP91	THU01	1	2	1	1	1	2	3	5t9	3	1	1	2	1	2	1	2	1	1	1	1	1	2	1	1	1	1	1	1	3	3	3	3	3	3	3	1	1	3	3	3	3	3	3	3	3	1	5
2018-10-10	MP92	THU01	1	2	1	5	4	2	5	0t4	3	1	1	2	1	2	1	2	1	1	1	1	1	2	1	1	1	1	1	3	3	3	3	3	3	3	3	1	1	3	3	3	3	3	3	3	3	1	5
2018-10-10	MP93	THU01	1	2	1	5	4	2	4	0t4	3	1	1	2	1	2	1	2	2	1	1	1	1	2	2	2	2	1	1	1	3	3	3	3	3	3	3	1	2	2	3	3	3	3	3	3	3	4	5
2018-10-10	MP94	THU01	1	2	2	1	1	2	5	0t4	3	1	1	1	1	1	1	2	1	1	1	1	1	2	1	1	1	1	1	3	3	3	3	3	3	3	3	1	1	1	3	3	3	3	3	3	3	1	3
2018-10-10	MP95	THU01	1	1	5	1	1	2	4	0t4	3	1	1	1	1	1	1	1	1	1	1	3	3	3	3	3	3	3	3	3	3	3	3	3	3	3	3	3	3	3	3	3	3	3	3	3	3	1	3
2018-10-10	MP96	THU01	1	1	5	1	1	2	3	0t4	3	1	1	1	1	2	1	1	1	1	1	3	3	3	3	3	3	1	1	1	3	3	3	3	3	3	3	1	1	1	3	3	3	3	3	3	3	1	3
2018-10-10	MP97	THU01	1	2	2	5	1	2	3	0t4	3	1	1	5	1	2	1	1	1	1	1	3	3	3	3	3	3	1	1	1	3	3	3	3	3	3	3	1	1	1	3	3	3	3	3	3	3	1	3
2018-10-10	MP98	THU01	1	1	2	1	1	2	2	0t4	3	1	1	1	1	2	1	1	1	1	1	3	3	3	3	3	3	1	1	1	3	3	3	3	3	3	3	1	1	1	3	3	3	3	3	3	3	1	3
2018-10-10	MP99	THU01	1	2	3	5	3	2	3	0t4	3	1	1	4	1	2	1	1	1	1	1	3	3	3	3	3	3	1	1	1	3	3	3	3	3	3	3	1	1	1	3	3	3	3	3	3	3	1	3
2018-10-10	MP100	THU01	1	2	2	5	4	2	3	0t4	3	1	1	1	1	2	1	1	1	1	1	3	3	3	3	3	3	1	1	1	3	3	3	3	3	3	3	1	1	1	3	3	3	3	3	3	3	1	3
2018-10-10	MP101	THU01	1	1	2	5	1	2	10	0t4	3	1	1	4	1	2	1	1	1	1	1	3	3	3	3	3	3	1	1	1	3	3	3	3	3	3	3	1	1	1	3	3	3	3	3	3	3	1	3
2018-10-10	MP102	THU01	1	1	2	1	1	2	11	0t4	3	1	1		2	2	1	1	1	1	1	3	3	3	3	3	3	1	1	1	3	3	3	3	3	3	3	1	1	1	3	3	3	3	3	3	3	1	3
2018-10-10	MP103	THU01	1	2	1	5	1	2	7	0t4	3	1	1	3	1	2	1	1	1	1	1	3	3	3	3	3	3	1	1	1	3	3	3	3	3	3	3	1	1	1	3	3	3	3	3	3	3	1	3
2018-08-10	MP104	THU01	1	1	1	5	1	2	11	5t9	3	1	1	2	1	3	1	2	2	2	1	2	2	1	1	3	1	1	1	3	3	3	3	3	3	3	3	1	1	3	3	3	3	3	3	3	3	2	4
2018-10-11	MP105	AMS01	1	1	1	5	1	2	5	0t4	3	1	1		2	3	1	2	2	2	1	2	2	1	1	3	1	1	1	3	3	3	3	3	3	3	3	1	1	3	3	3	3	3	3	3	3	2	4
2018-10-11	MP106	AMS01	1	2	5	5	1	2	11	0t4	3	1	1	1	1	3	1	2	2	2	1	2	2	1	1	3	1	1	1	3	3	3	3	3	3	3	3	1	1	3	3	3	3	3	3	3	3	2	4
2018-10-11	MP107	AMS01	1	2	1	5	4	2	11	5t9	3	1	1	1	1	3	1	2	2	2	1	2	2	1	1	3	1	1	1	3	3	3	3	3	3	3	3	1	1	3	3	3	3	3	3	3	3	2	4
2018-10-11	MP108	AMS01	1	2	2	5	1	2	6	0t4	3	1	1	3	1	3	1	2	2	2	1	2	2	1	1	3	1	1	1	3	3	3	3	3	3	3	3	1	1	3	3	3	3	3	3	3	3	2	4
2018-10-11	MP109	AMS01	1	1	1	1	1	2	6	0t4	3	1	1	2	1	1	1	1	2	2	1	3	3	3	3	3	3	1	1	1	3	3	3	3	3	3	3	3	3	3	3	3	3	3	3	3	3	1	5
2018-10-11	MP110	AMS01	1	2	1	1	1	2	3	0t4	3	1	1	1	1	1	1	1	1	1	1	1	3	3	3	3	3	1	1	3	3	3	3	3	3	3	3	1	1	1	3	3	3	3	3	3	3	1	3
2018-10-11	MP111	AMS01	1	2	2	1	1	2	3	5t9	3	1	1	2	1	1	1	1	1	1	1	1	3	3	3	3	3	3	3	3	3	3	3	3	3	3	3	1	3	3	3	3	3	3	3	3	3	1	3
2018-10-11	MP112	AMS01	1	1	2	5	2	2	4	0t4	3	1	1		2	1	1	1	3	1	1	3	3	3	3	3	3	1	3	1	3	3	3	3	3	3	3	1	1	1	3	3	3	3	3	3	3	1	5
2018-10-11	MP113	AMS01	1	2	2	5	4	2	3	0t4	3	1	1	9	1	1	1	3	1	1	1	1	1	1	1	2	1	1	1	1	3	3	3	3	3	3	3	1	1	1	3	3	3	3	3	3	3	1	5
2018-10-11	MP114	AMS01	1	2	2	5	4	2	4	0t4	3	1	1	4	1	1	1	1	1	1	1	3	3	3	3	3	3	3	3	1	3	3	3	3	3	3	3	1	1	1	3	3	3	3	3	3	3	3	5
2018-10-11	MP115	AMS01	1	1	2	5	4	2	3	0t4	3	1	1		2	3	1	3	3	3	1	3	3	3	3	3	3	3	3	3	3	3	3	3	3	3	3	1	1	3	3	3	3	3	3	3	3	1	5
2018-10-11	MP116	AMS01	1	1	3	5	1	2	1	5t9	3	1	1		2	1	1	1	1	1	1	1	1	3	1	1	1	1	1	1	3	1	3	3	3	3	3	1	1	3	3	3	3	3	3	3	3	1	5
2018-10-11	MP117	AMS01	1	1	3	5	1	2	2	0t4	3	1	1		2	1	1	2	2	2	1	3	3	3	3	3	3	1	1	1	3	3	3	3	3	3	3	1	1	2	3	2	2	2	2	2	2	1	4
2018-10-11	MP118	AMS01	1	2	1	1	1	2	3	0t4	3	1	1	2	1	2	1	2	1	1	1	1	1	2	1	1	1	1	1	1	1	1	1	2	2	1	1	1	1	3	3	3	3	3	3	3	3	1	5
2018-10-11	MP119	AMS01	1	2	1	5	4	2	4	0t4	3	1	1	2	1	2	1	2	1	1	1	1	1	2	1	1	1	1	1	3	3	3	3	3	3	3	3	1	1	3	3	3	3	3	3	3	3	1	5
2018-10-11	MP120	AMS01	1	2	1	5	4	2	5	10t14	3	1	1	2	1	2	1	2	2	1	1	1	1	2	2	2	2	1	1	1	3	3	3	3	3	3	3	1	2	2	3	3	3	3	3	3	3	4	5
2018-10-11	MP121	AMS01	1	2	2	1	1	2	3	0t4	3	1	1	1	1	1	1	2	1	1	1	1	1	2	1	1	1	1	1	3	3	3	3	3	3	3	3	1	1	1	3	3	3	3	3	3	3	1	3
2018-10-11	MP122	AMS01	1	1	5	1	1	2	3	0t4	3	1	1	1	1	1	1	1	1	1	1	3	3	3	3	3	3	3	3	3	3	3	3	3	3	3	3	3	3	3	3	3	3	3	3	3	3	1	3
2018-10-11	MP123	AMS01	1	1	5	1	1	2	4	5t9	3	1	1	1	1	2	1	1	1	1	1	3	3	3	3	3	3	1	1	1	3	3	3	3	3	3	3	1	1	1	3	3	3	3	3	3	3	1	3
2018-10-11	MP124	AMS01	1	2	2	5	1	2	3	0t4	3	1	5		2	2	1	1	1	1	1	3	3	3	3	3	3	1	1	1	3	3	3	3	3	3	3	1	1	1	3	3	3	3	3	3	3	1	3
2018-10-11	MP125	AMS01	1	1	2	1	1	2	5	10t14	3	1	1		2	2	1	1	1	1	1	3	3	3	3	3	3	1	1	1	3	3	3	3	3	3	3	1	1	1	3	3	3	3	3	3	3	1	3
2018-10-11	MP126	AMS01	1	2	3	5	3	2	2	0t4	3	1	1		2	2	1	1	1	1	1	3	3	3	3	3	3	1	1	1	3	3	3	3	3	3	3	1	1	1	3	3	3	3	3	3	3	1	3
2018-10-11	MP127	AMS01	1	2	2	5	4	2	1	0t4	3	1	1	1	1	2	1	1	1	1	1	3	3	3	3	3	3	1	1	1	3	3	3	3	3	3	3	1	1	1	3	3	3	3	3	3	3	1	3
2018-10-11	MP128	AMS01	1	1	2	5	1	2	2	0t4	3	1	1	4	1	2	1	1	1	1	1	3	3	3	3	3	3	1	1	1	3	3	3	3	3	3	3	1	1	1	3	3	3	3	3	3	3	1	3
2018-10-11	MP129	AMS01	1	1	2	1	4	2	3	5t9	3	1	1		2	2	1	1	1	1	1	3	3	3	3	3	3	1	1	1	3	3	3	3	3	3	3	1	1	1	3	3	3	3	3	3	3	1	3
2018-10-11	MP130	AMS01	1	2	1	5	4	2	3	5t9	3	1	1		2	2	1	1	1	1	1	3	3	3	3	3	3	1	1	1	3	3	3	3	3	3	3	1	1	1	3	3	3	3	3	3	3	1	3
2018-10-11	MP131	AMS01	1	1	1	5	4	2	10	10t14	3	1	1		2	3	1	2	2	2	1	2	2	1	1	3	1	1	1	3	3	3	3	3	3	3	3	1	1	3	3	3	3	3	3	3	3	2	4
2018-10-11	MP132	AMS01	1	1	1	5	4	2	11	5t9	3	1	1		2	3	1	2	2	2	1	2	2	1	1	3	1	1	1	3	3	3	3	3	3	3	3	1	1	3	3	3	3	3	3	3	3	2	4
2018-10-11	MP133	AMS01	1	2	5	5	5	2	3	0t4	3	1	1	1	1	3	1	2	2	2	1	2	2	1	1	3	1	1	1	3	3	3	3	3	3	3	3	1	1	3	3	3	3	3	3	3	3	2	4
2018-10-11	MP134	AMS01	1	2	1	5	4	2	11	0t4	3	1	1	1	1	3	1	2	2	2	1	2	2	1	1	3	1	1	1	3	3	3	3	3	3	3	3	1	1	3	3	3	3	3	3	3	3	2	4
2018-10-11	MP135	AMS01	1	2	2	5	5	2	2	5t9	3	1	1	3	1	3	3	2	2	2	1	2	2	1	1	3	1	1	1	3	3	3	3	3	3	3	3	1	1	3	3	3	3	3	3	3	3	2	4
2018-10-30	NC01	JK01	1	2	2	5	3	2	11	0t4	3	1	1	1	1	1	2	2	3	3	1	1	1	3	1	1	1	1	1	3	3	3	3	3	3	3	3	2	2	2	3	3	3	3	3	3	3	2	4
2018-10-30	NC02	JK01	1	1	1	5	3	2	11	0t4	1	1	1	1	1	1	1	1	1	1	1	3	3	3	3	3	3	1	1	1	3	3	3	3	3	3	3	1	1	1	3	3	3	3	3	3	3	1	4
2018-10-30	NC03	JK01	1	1	1	2	4	2	3	10t14	3	1	1		2	1	1	1	2	1	1	3	3	3	3	3	3	1	1	1	3	3	3	3	3	3	3	3	1	1	3	3	3	3	3	3	3	1	5
2018-10-30	NC04	JK01	1	2	5	5	3	2	4	0t4	3	1	1		2	2	2	1	1	1	1	1	1	2	1	1	1	1	1	1	3	3	3	3	3	3	3	1	1	3	3	1	1	2	2	3	3	3	3
2018-10-30	NC05	JK01	1	2	5	1	1	2	5	0t4	3	1	1	1	1	1	1	1	1	3	1	3	3	3	3	3	3	3	3	3	3	3	3	3	3	3	3	3	3	3	3	3	3	3	3	3	3	1	5
2018-10-30	NC06	JK01	1	2	1	2	4	2	3	0t4	3	1	1	1	1	1	1	1	2	1	1	3	3	3	3	3	3	3	3	3	3	3	3	3	3	3	3	3	3	3	3	3	3	3	3	3	3	1	5
2018-10-30	NC07	JK01	1	1	1	1	1	2	3	0t4	3	1	1	9	1	1	1	1	1	1	1	3	3	3	3	3	3	3	3	3	3	3	3	3	3	3	3	3	3	3	3	3	3	3	3	3	3	1	3
2018-10-30	NC08	JK01	1	2	2	5	1	2	5	0t4	3	1	1	1	1	1	1	1	1	1	1	1	1	2	1	1	1	1	1	1	3	1	3	3	1	1	3	3	3	3	3	3	3	3	3	3	3	1	5
2018-10-30	NC09	JK01	1	1	2	5	5	2	3	0t4	3	1	1	1	1	3	1	1	1	1	1	2	2	1	2	1	1	1	1	1	3	3	3	3	3	3	1	1	3	3	3	3	3	3	3	3	3	1	5
2018-10-30	NC10	JK01	1	2	5	1	1	2	3	0t4	3	1	1		2	1	1	1	1	1	1	3	3	3	3	3	3	3	3	3	3	3	3	3	3	3	3	3	3	3	3	3	3	3	3	3	3	3	3
2018-10-30	NC11	JK01	1	2	1	1	2	2	2	0t4	3	1	1	1	1	1	1	1	2	1	1	3	3	3	3	3	3	1	3	3	3	3	3	3	3	3	3	1	3	3	3	3	3	3	3	3	3	1	5
2018-10-30	NC12	JK01	1	2	1	1	2	2	5	5t9	3	1	1	1	1	1	1	1	1	1	1	2	3	3	3	3	3	3	3	3	3	3	3	3	3	3	3	1	3	3	3	3	3	3	3	3	3	1	5
2018-10-30	NC13	JK01	1	1	1	1	2	2	3	5t9	3	1	1	3	1	1	1	2	2	2	1	1	1	2	1	1	1	1	2	2	3	3	3	3	3	3	3	2	2	2	3	3	3	3	3	3	3	1	5
2018-10-30	NC14	JK01	1	2	1	1	2	2	3	0t4	3	1	1	1	1	1	1	1	1	1	1	3	3	3	3	1	1	1	1	1	3	3	3	3	3	3	3	1	1	1	3	3	3	3	3	3	3	1	3
2018-10-30	NC15	JK01	1	1	1	1	1	2	4	0t4	3	1	1	2	1	1	1	1	1	3	1	3	3	3	3	3	3	1	1	1	3	3	3	3	3	3	3	1	1	3	3	3	3	3	3	3	3	5	5
2018-10-30	NC16	JK01	1	1	2	2	2	2	5	0t4	3	1	1	3	1	1	1	1	1	3	1	3	3	3	3	1	1	1	1	1	3	3	3	3	3	3	3	1	1	3	3	3	3	3	3	3	3	2	4
2018-10-30	NC17	JK01	1	2	2	5	3	2	2	5t9	3	1	1	1	1	1	1	2	3	3	1	1	1	3	1	1	1	1	1	3	3	3	3	3	3	3	3	2	2	2	3	3	3	3	3	3	3	2	4
2018-10-30	NC18	JK01	1	1	1	5	3	2	3	0t4	1	1	1	1	1	1	1	1	1	1	1	3	3	3	3	3	3	1	1	1	3	3	3	3	3	3	3	1	1	1	3	3	3	3	3	3	3	1	4
2018-10-30	NC19	JK01	1	1	1	2	4	2	2	5t9	3	1	1		2	1	1	1	2	1	1	3	3	3	3	3	3	1	1	1	3	3	3	3	3	3	3	3	1	1	3	3	3	3	3	3	3	1	5
2018-10-30	NC20	JK01	1	2	5	5	3	2	4	5t9	3	1	1		2	2	1	1	1	1	1	1	1	2	1	1	1	1	1	1	3	3	3	3	3	3	3	1	1	3	3	1	1	2	2	3	3	3	3
2018-10-30	NC21	JK01	1	2	5	1	1	2	2	0t4	3	1	1	1	1	1	1	1	1	3	1	3	3	3	3	3	3	3	3	3	3	3	3	3	3	3	3	3	3	3	3	3	3	3	3	3	3	1	5
2018-10-30	NC22	JK01	1	2	1	2	4	2	3	10t14	3	1	1	1	1	1	1	1	2	1	1	3	3	3	3	3	3	3	3	3	3	3	3	3	3	3	3	3	3	3	3	3	3	3	3	3	3	1	5
2018-10-30	NC23	JK01	1	1	1	1	1	2	2	10t14	3	1	1	9	1	1	1	1	1	1	1	3	3	3	3	3	3	3	3	3	3	3	3	3	3	3	3	3	3	3	3	3	3	3	3	3	3	1	3
2018-10-30	NC24	JK01	1	2	2	5	1	2	3	0t4	3	1	1	1	1	1	1	1	1	1	1	1	1	2	1	1	1	1	1	1	3	1	3	3	1	1	3	3	3	3	3	3	3	3	3	3	3	1	5
2018-10-30	NC25	JK01	1	1	2	5	5	2	3	0t4	3	1	1	1	1	3	1	1	1	1	1	2	2	1	2	1	1	1	1	1	3	3	3	3	3	3	1	1	3	3	3	3	3	3	3	3	3	1	5
2018-10-30	NC26	JK01	1	2	5	1	1	2	10	5t9	3	1	1		2	1	1	1	1	1	1	3	3	3	3	3	3	3	3	3	3	3	3	3	3	3	3	3	3	3	3	3	3	3	3	3	3	3	3
2018-10-30	NC27	JK01	1	2	1	1	2	2	11	0t4	3	1	1	1	1	1	1	1	2	1	1	3	3	3	3	3	3	1	3	3	3	3	3	3	3	3	3	1	3	3	3	3	3	3	3	3	3	1	5
2018-10-30	NC28	JK01	1	2	1	1	2	2	6	0t4	3	1	1	1	1	1	1	1	1	1	1	2	3	3	3	3	3	3	3	3	3	3	3	3	3	3	3	1	3	3	3	3	3	3	3	3	3	1	5
2018-10-30	NC29	JK01	1	1	1	1	2	2	11	0t4	3	1	1	3	1	1	1	2	2	2	1	1	1	2	1	1	1	1	2	2	3	3	3	3	3	3	3	2	2	2	3	3	3	3	3	3	3	1	5
2018-10-30	NC30	JK01	1	2	1	1	2	2	7	0t4	3	1	1	1	1	1	1	1	1	1	1	3	3	3	3	1	1	1	1	1	3	3	3	3	3	3	3	1	1	1	3	3	3	3	3	3	3	1	3
2018-10-30	NC31	JK01	1	1	1	1	1	2	11	5t9	3	1	1	2	1	1	1	1	1	3	1	3	3	3	3	3	3	1	1	1	3	3	3	3	3	3	3	1	1	3	3	3	3	3	3	3	3	5	5
2018-10-30	NC32	JK01	1	1	2	2	2	2	11	0t4	3	1	1	3	1	1	1	1	1	3	1	3	3	3	3	1	1	1	1	1	3	3	3	3	3	3	3	1	1	3	3	3	3	3	3	3	3	2	4
2018-10-30	NC33	JK01	1	2	2	5	3	2	6	0t4	3	1	1	1	1	1	1	2	3	3	1	1	1	3	1	1	1	1	1	3	3	3	3	3	3	3	3	2	2	2	3	3	3	3	3	3	3	2	4
2018-10-30	NC34	JK01	1	1	1	5	3	2	5	0t4	1	1	1	1	1	1	1	1	1	1	1	3	3	3	3	3	3	1	1	1	3	3	3	3	3	3	3	1	1	1	3	3	3	3	3	3	3	1	4
2018-10-30	NC35	JK01	1	1	1	2	4	2	5	10t14	3	1	1		2	1	1	1	2	1	1	3	3	3	3	3	3	1	1	1	3	3	3	3	3	3	3	3	1	1	3	3	3	3	3	3	3	1	5
2018-10-30	NC36	JK01	1	2	5	5	3	2	3	0t4	3	1	4		2	2	1	1	1	1	1	1	1	2	1	1	1	1	1	1	3	3	3	3	3	3	3	1	1	3	3	1	1	2	2	3	3	3	3
2018-10-30	NC37	JK01	1	2	5	1	1	2	6	0t4	3	1	1	1	1	1	1	1	1	3	1	3	3	3	3	3	3	3	3	3	3	3	3	3	3	3	3	3	3	3	3	3	3	3	3	3	3	1	5
2018-10-30	NC38	JK01	1	2	1	2	4	2	7	0t4	3	1	1	1	1	1	1	1	2	1	1	3	3	3	3	3	3	3	3	3	3	3	3	3	3	3	3	3	3	3	3	3	3	3	3	3	3	1	5
2018-10-30	NC39	JK01	1	1	1	1	1	2	5	0t4	3	1	1	9	1	1	1	1	1	1	1	3	3	3	3	3	3	3	3	3	3	3	3	3	3	3	3	3	3	3	3	3	3	3	3	3	3	1	3
2018-10-30	NC40	JK01	1	2	2	5	1	2	4	0t4	3	1	1	1	1	1	1	1	1	1	1	1	1	2	1	1	1	1	1	1	3	1	3	3	1	1	3	3	3	3	3	3	3	3	3	3	3	1	5
2018-10-30	NC41	JK01	1	1	2	5	5	2	3	0t4	3	1	1	1	1	3	1	1	1	1	1	2	2	1	2	1	1	1	1	1	3	3	3	3	3	3	1	1	3	3	3	3	3	3	3	3	3	1	5
2018-10-30	NC42	JK01	1	2	5	1	1	2	3	0t4	3	1	1		2	1	3	1	1	1	1	3	3	3	3	3	3	3	3	3	3	3	3	3	3	3	3	3	3	3	3	3	3	3	3	3	3	3	3
2018-10-30	NC43	JK01	1	2	1	1	2	2	3	0t4	3	1	1	1	1	1	2	1	2	1	1	3	3	3	3	3	3	1	3	3	3	3	3	3	3	3	3	1	3	3	3	3	3	3	3	3	3	1	5
2018-10-31	NC44	HM01	1	2	1	1	2	2	1	5t9	3	1	1	1	1	1	1	1	1	1	1	2	3	3	3	3	3	3	3	3	3	3	3	3	3	3	3	1	3	3	3	3	3	3	3	3	3	1	5
2018-10-31	NC45	HM01	1	1	1	1	2	2	4	5t9	3	1	1	3	1	1	1	2	2	2	1	1	1	2	1	1	1	1	2	2	3	3	3	3	3	3	3	2	2	2	3	3	3	3	3	3	3	1	5
2018-10-31	NC46	HM01	1	2	1	1	2	2	3	10t14	3	1	1	1	1	1	1	1	1	1	1	3	3	3	3	1	1	1	1	1	3	3	3	3	3	3	3	1	1	1	3	3	3	3	3	3	3	1	3
2018-10-31	NC47	HM01	1	1	1	1	1	2	10	5t9	3	1	1	2	1	1	1	1	1	3	1	3	3	3	3	3	3	1	1	1	3	3	3	3	3	3	3	1	1	3	3	3	3	3	3	3	3	5	5
2018-10-31	NC48	HM01	1	1	2	2	2	2	8	0t4	3	1	1	3	1	1	1	1	1	3	1	3	3	3	3	1	1	1	1	1	3	3	3	3	3	3	3	1	1	3	3	3	3	3	3	3	3	2	4
2018-10-31	NC49	HM01	1	2	2	5	3	2	5	0t4	3	1	1	1	1	1	1	2	3	3	1	1	1	3	1	1	1	1	1	3	3	3	3	3	3	3	3	2	2	2	3	3	3	3	3	3	3	2	4
2018-10-31	NC50	HM01	1	1	1	5	3	2	5	0t4	1	1	1	1	1	1	1	1	1	1	1	3	3	3	3	3	3	1	1	1	3	3	3	3	3	3	3	1	1	1	3	3	3	3	3	3	3	1	4
2018-10-31	NC51	HM01	1	1	1	2	4	2	5	0t4	3	1	1		2	1	1	1	2	1	1	3	3	3	3	3	3	1	1	1	3	3	3	3	3	3	3	3	1	1	3	3	3	3	3	3	3	1	5
2018-10-31	NC52	HM01	1	2	5	5	3	2	11	0t4	3	1	1		2	2	1	1	1	1	1	1	1	2	1	1	1	1	1	1	3	3	3	3	3	3	3	1	1	3	3	1	1	2	2	3	3	3	3
2018-10-31	NC53	HM01	1	2	5	1	1	2	5	0t4	3	1	1	1	1	1	1	1	1	3	1	3	3	3	3	3	3	1	3	3	3	3	3	3	3	3	3	3	3	3	3	3	3	3	3	3	3	1	5
2018-10-31	NC54	HM01	1	2	1	2	4	2	5	0t4	3	1	1	1	1	1	1	1	2	1	1	3	3	3	3	3	3	1	3	3	3	3	3	3	3	3	3	3	3	3	3	3	3	3	3	3	3	1	5
2018-10-31	NC55	HM01	1	1	1	1	1	2	5	0t4	3	1	1	9	1	1	1	1	1	1	1	3	3	3	3	3	3	1	3	3	3	3	3	3	3	3	3	3	3	3	3	3	3	3	3	3	3	1	3
2018-10-31	NC56	HM01	1	2	2	5	1	2	6	0t4	3	1	1	1	1	1	1	1	1	1	1	1	1	2	1	1	1	1	1	1	3	1	3	3	1	1	3	3	3	3	3	3	3	3	3	3	3	1	5
2018-10-31	NC57	HM01	1	1	2	5	5	2	2	0t4	3	1	1	1	1	3	1	1	1	1	1	2	2	1	2	1	1	1	1	1	3	3	3	3	3	3	1	1	3	3	3	3	3	3	3	3	3	1	5
2018-10-31	NC58	HM01	1	2	5	1	1	2	5	0t4	3	1	1		2	1	1	1	1	1	1	3	3	3	3	3	3	1	3	3	3	3	3	3	3	3	3	3	3	3	3	3	3	3	3	3	3	3	3
2018-10-31	NC59	ACK01	2	2	1	1	2	2	4	0t4	3	1	1	1	1	1	1	1	2	1	1	3	3	3	3	3	3	1	3	3	3	3	3	3	3	3	3	1	3	3	3	3	3	3	3	3	3	1	5
2018-10-31	NC60	ACK01	2	2	1	1	2	2	5	0t4	3	1	1	1	1	1	1	1	1	1	1	2	3	3	3	3	3	1	3	3	3	3	3	3	3	3	3	1	3	3	3	3	3	3	3	3	3	1	5
2018-10-31	NC61	ACK01	2	1	1	1	2	2	3	10t14	3	1	1	3	1	1	1	2	2	2	1	1	1	2	1	1	1	1	2	2	3	3	3	3	3	3	3	2	2	2	3	3	3	3	3	3	3	1	5
2018-10-31	NC62	ACK01	2	2	1	1	2	2	10	0t4	3	1	1	1	1	1	1	1	1	1	1	3	3	3	3	1	1	1	1	1	3	3	3	3	3	3	3	1	1	1	3	3	3	3	3	3	3	1	3
2018-10-31	NC63	ACK01	2	1	1	1	1	2	10	0t4	3	1	1	2	1	1	1	1	1	3	1	3	3	3	3	3	3	1	1	1	3	3	3	3	3	3	3	1	1	3	3	3	3	3	3	3	3	5	5
2018-10-31	NC64	ACK01	2	1	2	2	2	2	9	5t9	3	1	1	3	1	1	1	1	1	3	1	3	3	3	3	1	1	1	1	1	3	3	3	3	3	3	3	1	1	3	3	3	3	3	3	3	3	2	4
2018-10-31	NC65	ACK01	2	2	2	5	3	2	5	0t4	3	1	1	1	1	1	1	2	3	3	1	1	1	3	1	1	1	1	1	3	3	3	3	3	3	3	3	2	2	2	3	3	3	3	3	3	3	2	4
2018-10-31	NC66	ACK01	2	1	1	5	3	2	5	0t4	1	1	1	1	1	1	1	1	1	1	1	3	3	3	3	3	3	1	1	1	3	3	3	3	3	3	3	1	1	1	3	3	3	3	3	3	3	1	4
2018-10-31	NC67	ACK01	2	1	1	2	4	2	5	0t4	3	1	1		2	1	1	1	2	1	1	3	3	3	3	3	3	1	1	1	3	3	3	3	3	3	3	3	1	1	3	3	3	3	3	3	3	1	5
2018-10-31	NC68	ACK01	2	2	5	5	3	2	4	0t4	3	1	1		2	2	1	1	1	1	1	1	1	2	1	1	1	1	1	1	3	3	3	3	3	3	3	1	1	3	3	1	1	2	2	3	3	3	3
2018-10-31	NC69	ACK01	2	2	5	1	1	2	5	0t4	3	1	5	1	1	1	1	1	1	3	1	3	3	3	3	3	3	1	3	3	3	3	3	3	3	3	3	3	3	3	3	3	3	3	3	3	3	1	5
2018-10-31	NC70	ACK01	2	2	1	2	4	2	5	0t4	3	1	1	1	1	1	1	1	2	1	1	3	3	3	3	3	3	1	3	3	3	3	3	3	3	3	3	3	3	3	3	3	3	3	3	3	3	1	5
2018-10-31	NC71	ACK01	2	1	1	1	1	2	5	0t4	3	1	1	9	1	1	1	1	1	1	1	3	3	3	3	3	3	1	3	3	3	3	3	3	3	3	3	3	3	3	3	3	3	3	3	3	3	1	3
2018-10-31	NC72	ACK01	2	2	2	5	1	2	6	0t4	3	1	1	1	1	1	1	1	1	1	1	1	1	2	1	1	1	1	1	1	3	1	3	3	1	1	3	3	3	3	3	3	3	3	3	3	3	1	5
2018-10-31	NC73	ACK01	2	1	2	5	5	2	2	0t4	3	1	1	1	1	3	1	1	1	1	1	2	2	1	2	1	1	1	1	1	3	3	3	3	3	3	1	1	3	3	3	3	3	3	3	3	3	1	5
2018-10-31	NC74	ACK01	2	2	5	1	1	2	5	0t4	3	1	1		2	1	1	1	1	1	1	3	3	3	3	3	3	1	3	3	3	3	3	3	3	3	3	3	3	3	3	3	3	3	3	3	3	3	3
2018-10-31	NC75	ACK01	2	2	1	1	2	2	4	0t4	3	1	1	1	1	1	1	1	2	1	1	3	3	3	3	3	3	1	3	3	3	3	3	3	3	3	3	1	3	3	3	3	3	3	3	3	3	1	5
2018-10-31	NC76	ACK01	2	2	1	1	2	2	5	0t4	3	1	1	1	1	1	1	1	1	1	1	2	3	3	3	3	3	1	3	3	3	3	3	3	3	3	3	1	3	3	3	3	3	3	3	3	3	1	5
2018-10-31	NC77	ACK01	2	1	1	1	2	2	3	0t4	3	1	1	3	1	1	1	2	2	2	1	1	1	2	1	1	1	1	2	2	3	3	3	3	3	3	3	2	2	2	3	3	3	3	3	3	3	1	5
2018-10-31	NC78	ACK01	2	2	1	1	2	2	10	0t4	3	1	1	1	1	1	1	1	1	1	1	3	3	3	3	1	1	1	1	1	3	3	3	3	3	3	3	1	1	1	3	3	3	3	3	3	3	1	3
2018-10-31	NC79	ACK01	2	1	1	1	1	2	10	0t4	3	1	1	2	1	1	1	1	1	3	1	3	3	3	3	3	3	1	1	1	3	3	3	3	3	3	3	1	1	3	3	3	3	3	3	3	3	5	5
2018-10-31	NC80	ACK01	2	1	2	2	2	2	2	0t4	3	1	1	3	1	1	1	1	1	3	1	3	3	3	3	1	1	1	1	1	3	3	3	3	3	3	3	1	1	3	3	3	3	3	3	3	3	2	4
2018-09-25	NW01	TLH01	1	1	2	1	3	3	3	10t14	3	1	1	4	1	3	1	2	2	2	1	2	2	1	1	3	1	1	1	1	3	3	3	3	3	3	3	1	1	3	3	3	3	3	3	3	3	2	4
2018-09-25	NW02	TLH01	1	2	2	1	1	2	3	0t4	3	1	1	4	1	3	1	2	2	2	1	2	2	1	1	3	1	1	1	1	3	3	3	3	3	3	3	1	1	3	3	3	3	3	3	3	3	2	4
2018-09-25	NW03	TLH01	1	1	2	1	4	2	3	0t4	3	1	1		2	3	1	2	2	2	1	2	2	1	1	3	1	1	1	1	3	3	3	3	3	3	3	1	1	3	3	3	3	3	3	3	3	2	4
2018-09-25	NW04	TLH01	1	1	2	1	1	2	3	0t4	3	1	1		2	3	1	2	2	2	1	2	2	1	1	3	1	1	1	1	3	3	3	3	3	3	3	1	1	3	3	3	3	3	3	3	3	2	4
2018-09-25	NW05	TLH01	1	2	2	1	2	2	2	0t4	3	1	1	1	1	3	1	2	2	2	1	2	2	1	1	3	1	1	1	1	3	3	3	3	3	3	3	1	1	3	3	3	3	3	3	3	3	2	4
2018-09-25	NW06	TLH01	1	2	2	1	2	2	1	0t4	3	1	1	1	1	2	1	1	1	1	1	3	3	3	3	3	3	1	1	1	3	3	3	3	3	3	3	3	3	3	3	3	3	3	3	3	3	1	5
2018-09-25	NW07	TLH01	1	1	1	1	1	2	5	0t4	3	1	1	1	1	2	1	1	1	1	1	3	3	3	3	3	3	1	1	1	3	3	3	3	3	3	3	3	3	3	3	3	3	3	3	3	3	1	5
2018-09-25	NW08	TLH01	1	2	3	1	5	2	5	0t4	3	1	1	1	1	2	1	1	1	1	1	3	3	3	3	3	3	1	1	1	3	3	3	3	3	3	3	3	3	3	3	3	3	3	3	3	3	1	5
2018-09-25	NW09	TLH01	1	2	2	1	3	2	4	0t4	3	1	1	4	1	2	1	1	1	1	1	3	3	3	3	3	3	1	1	1	3	3	3	3	3	3	3	3	3	3	3	3	3	3	3	3	3	1	5
2018-09-25	NW10	TLH01	1	2	2	1	3	2	5	0t4	3	1	1	1	1	2	1	1	1	1	1	3	3	3	3	3	3	1	1	1	3	3	3	3	3	3	3	3	3	3	3	3	3	3	3	3	3	1	5
2018-09-25	NW11	TLH01	1	2	3	1	4	2	3	10t14	3	1	1	4	1	2	1	1	1	1	1	3	3	3	3	3	3	1	1	1	3	3	3	3	3	3	3	3	3	3	3	3	3	3	3	3	3	1	5
2018-09-25	NW12	TLH01	1	2	3	1	1	3	4	0t4	3	1	1	1	1	2	1	1	1	1	1	3	3	3	3	3	3	1	1	1	3	3	3	3	3	3	3	3	3	3	3	3	3	3	3	3	3	1	5
2018-09-25	NW13	TLH01	1	2	1	1	3	2	2	0t4	3	1	1	1	1	2	1	1	1	1	1	3	3	3	3	3	3	1	1	1	3	3	3	3	3	3	3	3	3	3	3	3	3	3	3	3	3	1	5
2018-09-25	NW14	TLH01	1	1	1	1	4	2	6	0t4	3	1	1	1	1	2	1	1	1	1	1	3	3	3	3	3	3	1	1	1	3	3	3	3	3	3	3	3	3	3	3	3	3	3	3	3	3	1	5
2018-09-25	NW15	TLH01	1	2	5	1	3	2	7	0t4	3	1	1	1	1	3	1	2	2	2	1	2	2	1	1	3	1	1	1	1	3	3	3	3	3	3	3	1	1	3	3	3	3	3	3	3	3	2	4
2018-09-25	NW16	TLH01	1	2	2	1	4	2	4	0t4	3	1	1	4	1	3	1	2	2	2	1	2	2	1	1	3	1	1	1	1	3	3	3	3	3	3	3	1	1	3	3	3	3	3	3	3	3	2	4
2018-09-25	NW17	TLH01	1	1	1	1	2	2	3	0t4	3	1	1	1	1	3	1	2	2	2	1	2	2	1	1	3	1	1	1	1	3	3	3	3	3	3	3	1	1	3	3	3	3	3	3	3	3	2	4
2018-09-25	NW18	TLH01	1	2	2	1	1	2	3	0t4	3	1	1	9	1	3	1	2	2	2	1	2	2	1	1	3	1	1	1	1	3	3	3	3	3	3	3	1	1	3	3	3	3	3	3	3	3	2	4
2018-09-25	NW19	TLH01	1	2	2	1	2	2	2	0t4	3	1	1	1	1	3	1	2	2	2	1	2	2	1	1	3	1	1	1	1	3	3	3	3	3	3	3	1	1	3	3	3	3	3	3	3	3	2	4
2018-09-25	NW20	TLH01	1	2	2	1	1	2	3	0t4	3	1	1	1	1	3	1	2	2	2	1	2	2	1	1	3	1	1	1	1	3	3	3	3	3	3	3	1	1	3	3	3	3	3	3	3	3	2	4
2018-09-25	NW21	TLH01	1	2	2	1	1	2	3	10t14	3	1	1	1	1	3	1	2	2	2	1	2	2	1	1	3	1	1	1	1	3	3	3	3	3	3	3	1	1	3	3	3	3	3	3	3	3	2	4
2018-09-25	NW22	TLH01	1	1	1	1	4	2	10	0t4	3	1	1	1	1	3	1	2	2	2	1	2	2	1	1	3	1	1	1	1	3	3	3	3	3	3	3	1	1	3	3	3	3	3	3	3	3	2	4
2018-09-25	NW23	TLH01	1	2	5	1	4	2	11	0t4	3	1	1		2	3	1	2	2	2	1	2	2	1	1	3	1	1	1	1	3	3	3	3	3	3	3	1	1	3	3	3	3	3	3	3	3	2	4
2018-09-25	NW24	TLH01	1	2	2	5	4	2	2	5t9	3	1	1		2	3	1	2	2	2	1	2	2	1	1	3	1	1	1	1	3	3	3	3	3	3	3	1	1	3	3	3	3	3	3	3	3	2	4
2018-09-25	NW25	TLH01	1	2	2	5	4	2	11	0t4	3	1	1	4	1	1	1	1	1	1	1	1	1	2	1	1	1	1	1	1	3	3	3	3	3	3	3	1	1	2	3	3	3	3	3	3	3	1	5
2018-09-25	NW26	TLH01	1	2	2	5	2	2	8	0t4	3	1	1		2	1	1	1	1	1	1	1	1	1	1	3	3	1	1	1	3	3	3	3	3	3	3	1	1	2	3	3	3	3	3	3	3	2	2
2018-09-25	NW27	TLH01	1	2	2	5	4	2	11	0t4	3	1	1		2	1	1	1	1	1	1	1	1	2	1	3	1	1	1	1	1	1	1	2	2	1	1	1	1	1	3	3	3	3	3	3	3	1	5
2018-09-25	NW28	TLH01	1	2	2	5	4	2	11	0t4	3	1	1		2	2	1	1	3	3	1	3	3	3	3	3	3	1	1	1	3	3	3	3	3	3	3	3	3	3	3	3	3	3	3	3	3	1	5
2018-09-25	NW29	TLH01	1	1	2	1	3	3	8	0t4	3	1	1	4	1	3	1	2	2	2	1	2	2	1	1	3	1	1	1	1	3	3	3	3	3	3	3	1	1	3	3	3	3	3	3	3	3	2	4
2018-09-25	NW30	TLH01	1	2	2	1	1	2	5	0t4	3	1	1	4	1	3	1	2	2	2	1	2	2	1	1	3	1	1	1	1	3	3	3	3	3	3	3	1	1	3	3	3	3	3	3	3	3	2	4
2018-09-25	NW31	TLH01	1	1	2	1	4	2	8	10t14	3	1	1		2	3	1	2	2	2	1	2	2	1	1	3	1	1	1	1	3	3	3	3	3	3	3	1	1	3	3	3	3	3	3	3	3	2	4
2018-09-25	NW32	TLH01	1	1	2	1	1	2	3	0t4	3	1	1		2	3	1	2	2	2	1	2	2	1	1	3	1	1	1	1	3	3	3	3	3	3	3	1	1	3	3	3	3	3	3	3	3	2	4
2018-09-25	NW33	TLH01	1	2	2	1	2	2	4	0t4	3	1	1	1	1	3	1	2	2	2	1	2	2	1	1	3	1	1	1	1	3	3	3	3	3	3	3	1	1	3	3	3	3	3	3	3	3	2	4
2018-09-25	NW34	TLH01	1	2	2	1	2	2	3	0t4	3	1	1	1	1	2	1	1	1	1	1	3	3	3	3	3	3	1	1	1	3	3	3	3	3	3	3	3	3	3	3	3	3	3	3	3	3	1	5
2018-09-25	NW35	TLH01	1	1	1	1	1	2	3	0t4	3	1	1	1	1	2	1	1	1	1	1	3	3	3	3	3	3	1	1	1	3	3	3	3	3	3	3	3	3	3	3	3	3	3	3	3	3	1	5
2018-09-25	NW36	TLH01	1	2	3	1	4	2	4	0t4	3	1	1	1	1	2	1	1	1	1	1	3	3	3	3	3	3	1	1	1	3	3	3	3	3	3	3	3	3	3	3	3	3	3	3	3	3	1	5
2018-09-25	NW37	TLH01	1	2	2	1	3	2	2	0t4	3	1	1	4	1	2	1	1	1	1	1	3	3	3	3	3	3	1	1	1	3	3	3	3	3	3	3	3	3	3	3	3	3	3	3	3	3	1	5
2018-09-25	NW38	TLH01	1	2	2	1	3	2	4	0t4	3	1	1	1	1	2	1	1	1	1	1	3	3	3	3	3	3	1	1	1	1	1	1	2	2	2	1	3	3	3	1	1	1	1	2	2	3	1	5
2018-09-25	NW39	TLH01	1	2	3	1	4	2	6	0t4	3	1	1	4	1	2	1	1	1	1	1	3	3	3	3	3	3	1	1	1	3	3	3	3	3	3	3	3	3	3	3	3	3	3	3	3	3	1	5
2018-09-25	NW40	TLH01	1	2	3	1	1	3	4	0t4	3	1	1	1	1	2	1	1	1	1	1	3	3	3	3	3	3	1	1	1	3	3	3	3	3	3	3	3	3	3	3	3	3	3	3	3	3	1	5
2018-09-25	NW41	TLH01	1	2	1	1	3	2	5	10t14	3	1	1	1	1	2	1	1	1	1	1	3	3	3	3	3	3	1	1	1	3	3	3	3	3	3	3	3	3	3	3	3	3	3	3	3	3	1	5
2018-09-25	NW42	TLH01	1	1	1	1	4	2	3	0t4	3	1	1	1	1	2	1	1	1	1	1	3	3	3	3	3	3	1	1	1	3	3	3	3	3	3	3	3	3	3	3	3	3	3	3	3	3	1	5
2018-09-25	NW43	TLH01	1	2	5	1	3	2	5	0t4	3	1	1	1	1	3	1	2	2	2	1	2	2	1	1	3	1	1	1	1	3	3	3	3	3	3	3	1	1	3	3	3	3	3	3	3	3	2	4
2018-09-25	NW44	TLH01	1	2	2	1	4	2	4	10t14	3	1	1	4	1	3	1	2	2	2	1	2	2	1	1	3	1	1	1	1	3	3	3	3	3	3	3	1	1	3	3	3	3	3	3	3	3	2	4
2018-09-25	NW45	TLH01	1	1	1	1	2	2	5	0t4	3	1	1	1	1	3	1	2	2	2	1	2	2	1	1	3	1	1	1	1	3	3	3	3	3	3	3	1	1	3	3	3	3	3	3	3	3	2	4
2018-09-25	NW46	TLH01	1	2	2	1	1	2	4	0t4	3	1	1	9	1	3	1	2	2	2	1	2	2	1	1	3	1	1	1	1	3	3	3	3	3	3	3	1	1	3	3	3	3	3	3	3	3	2	4
2018-09-25	NW47	TLH01	1	2	2	1	2	2	3	0t4	3	1	1	1	1	3	1	2	2	2	1	2	2	1	1	3	1	1	1	1	3	3	3	3	3	3	3	1	1	3	3	3	3	3	3	3	3	2	4
2018-09-25	NW48	TLH01	1	2	2	1	1	2	3	0t4	3	1	1	1	1	3	1	2	2	2	1	2	2	1	1	3	1	1	1	1	3	3	3	3	3	3	3	1	1	3	3	3	3	3	3	3	3	2	4
2018-09-26	NW49	BRU01	2	2	2	1	1	2	2	0t4	3	1	1	1	1	3	1	2	2	2	1	2	2	1	1	3	1	1	1	1	3	3	3	3	3	3	3	1	1	3	3	3	3	3	3	3	3	2	4
2018-09-26	NW50	BRU01	2	1	1	1	4	2	3	0t4	3	1	1	1	1	3	1	2	2	2	1	2	2	1	1	3	1	1	1	1	3	3	3	3	3	3	3	1	1	3	3	3	3	3	3	3	3	2	4
2018-09-26	NW51	BRU01	2	2	5	1	4	2	3	10t14	3	1	1		2	3	1	2	2	2	1	2	2	1	1	3	1	1	1	1	3	3	3	3	3	3	3	1	1	3	3	3	3	3	3	3	3	2	4
2018-09-26	NW52	BRU01	2	2	2	5	4	2	10	0t4	3	1	1		2	3	3	2	2	2	1	2	2	1	1	3	1	1	1	1	3	3	3	3	3	3	3	1	1	3	3	3	3	3	3	3	3	2	4
2018-09-26	NW53	BRU01	2	2	2	5	4	2	11	0t4	3	1	1	4	1	1	1	1	1	1	1	1	1	2	1	1	1	1	1	1	3	3	3	3	3	3	3	1	1	2	3	3	3	3	3	3	3	1	5
2018-09-26	NW54	BRU01	2	2	2	5	2	2	7	0t4	3	1	1		2	1	1	1	1	1	1	1	1	1	1	3	3	1	1	1	3	3	3	3	3	3	3	1	1	2	3	3	3	3	3	3	3	2	2
2018-09-26	NW55	BRU01	2	2	2	5	4	2	11	0t4	3	1	1		2	1	2	1	1	1	1	1	1	2	1	3	1	1	1	1	1	1	1	2	2	1	1	1	1	1	3	3	3	3	3	3	3	1	5
2018-09-26	NW56	BRU01	2	2	2	5	4	2	5	0t4	3	1	1		2	2	1	1	3	3	1	3	3	3	3	3	3	1	1	1	3	3	3	3	3	3	3	3	3	3	3	3	3	3	3	3	3	1	5
2018-09-26	NW57	BRU01	2	1	2	1	3	3	11	0t4	3	1	1	4	1	3	3	2	2	2	1	2	2	1	1	3	1	1	1	1	3	3	3	3	3	3	3	1	1	3	3	3	3	3	3	3	3	2	4
2018-09-26	NW58	BRU01	2	2	2	1	1	2	11	0t4	3	1	1	4	1	3	3	2	2	2	1	2	2	1	1	3	1	1	1	1	3	3	3	3	3	3	3	1	1	3	3	3	3	3	3	3	3	2	4
2018-09-26	NW59	MOG01	1	1	2	1	4	2	6	0t4	3	1	1		2	3	3	2	2	2	1	2	2	1	1	3	1	1	1	1	3	3	3	3	3	3	3	1	1	3	3	3	3	3	3	3	3	2	4
2018-09-26	NW60	MOG01	1	1	2	1	1	2	6	0t4	3	1	1		2	3	3	2	2	2	1	2	2	1	1	3	1	1	1	1	3	3	3	3	3	3	3	1	1	3	3	3	3	3	3	3	3	2	4
2018-09-26	NW61	MOG01	1	2	2	1	2	2	3	10t14	3	1	1	1	1	3	3	2	2	2	1	2	2	1	1	3	1	1	1	1	3	3	3	3	3	3	3	1	1	3	3	3	3	3	3	3	3	2	4
2018-09-26	NW62	MOG01	1	2	2	1	2	2	3	0t4	3	1	1	1	1	2	2	1	1	1	1	3	3	3	3	3	3	1	1	1	3	3	3	3	3	3	3	3	3	3	3	3	3	3	3	3	3	1	5
2018-09-26	NW63	MOG01	1	1	1	1	1	2	4	0t4	3	1	1	1	1	2	2	1	1	1	1	3	3	3	3	3	3	1	1	1	3	3	3	3	3	3	3	3	3	3	3	3	3	3	3	3	3	1	5
2018-09-26	NW64	MOG01	1	2	3	1	4	2	3	0t4	3	1	1	1	1	2	1	1	1	1	1	3	3	3	3	3	3	1	1	1	3	3	3	3	3	3	3	3	3	3	3	3	3	3	3	3	3	1	5
2018-09-26	NW65	MOG01	1	2	2	1	3	2	4	0t4	3	1	1	4	1	2	2	1	1	1	1	3	3	3	3	3	3	1	1	1	3	3	3	3	3	3	3	3	3	3	3	3	3	3	3	3	3	1	5
2018-09-26	NW66	MOG01	1	2	2	1	3	2	3	0t4	3	1	1	1	1	2	2	1	1	1	1	3	3	3	3	3	3	1	1	1	3	3	3	3	3	3	3	3	3	3	3	3	3	3	3	3	3	1	5
2018-09-26	NW67	MOG01	1	2	3	1	4	2	1	0t4	3	1	1	4	1	2	1	1	1	1	1	3	3	3	3	3	3	1	1	1	3	3	3	3	3	3	3	3	3	3	3	3	3	3	3	3	3	1	5
2018-09-26	NW68	MOG01	1	2	3	1	1	3	2	0t4	3	1	1	1	1	2	2	1	1	1	1	3	3	3	3	3	3	1	1	1	3	3	3	3	3	3	3	3	3	3	3	3	3	3	3	3	3	1	5
2018-09-26	NW69	MOG01	1	2	1	1	3	2	3	0t4	3	1	1	1	1	2	2	1	1	1	1	3	3	3	3	3	3	1	1	1	3	3	3	3	3	3	3	3	3	3	3	3	3	3	3	3	3	1	5
2018-09-26	NW70	MOG01	1	1	1	1	4	2	4	0t4	3	1	1	1	1	2	2	1	1	1	1	3	3	3	3	3	3	1	1	1	3	3	3	3	3	3	3	3	3	3	3	3	3	3	3	3	3	1	5
2018-09-26	NW71	MOG01	1	2	5	1	3	2	5	0t4	3	1	1	1	1	3	3	2	2	2	1	2	2	1	1	3	1	1	1	1	3	3	3	3	3	3	3	1	1	3	3	3	3	3	3	3	3	2	4
2018-09-26	NW72	MOG01	1	2	2	1	4	2	3	0t4	3	1	1	4	1	3	3	2	2	2	1	2	2	1	1	3	1	1	1	1	3	3	3	3	3	3	3	1	1	3	3	3	3	3	3	3	3	2	4
2018-09-26	NW73	MOG01	1	1	1	1	2	2	3	0t4	3	1	1	1	1	3	3	2	2	2	1	2	2	1	1	3	1	1	1	1	3	3	3	3	3	3	3	1	1	3	3	3	3	3	3	3	3	2	4
2018-09-26	NW74	MOG01	1	2	2	1	1	2	4	0t4	3	1	1	9	1	3	3	2	2	2	1	2	2	1	1	3	1	1	1	1	3	3	3	3	3	3	3	1	1	3	3	3	3	3	3	3	3	2	4
2018-09-26	NW75	MOG01	1	2	2	1	2	2	3	0t4	3	1	1	1	1	3	3	2	2	2	1	2	2	1	1	3	1	1	1	1	3	3	3	3	3	3	3	1	1	3	3	3	3	3	3	3	3	2	4
2018-09-26	NW76	MOG01	1	2	2	1	1	2	5	0t4	3	1	1	1	1	3	3	2	2	2	1	2	2	1	1	3	1	1	1	1	3	3	3	3	3	3	3	1	1	3	3	3	3	3	3	3	3	2	4
2018-09-26	NW77	MOG01	1	2	2	1	1	2	2	0t4	3	1	1	1	1	3	3	2	2	2	1	2	2	1	1	3	1	1	1	1	3	3	3	3	3	3	3	1	1	3	3	3	3	3	3	3	3	2	4
2018-09-26	NW78	MOG01	1	1	1	1	4	2	1	0t4	3	1	1	1	1	3	3	2	2	2	1	2	2	1	1	3	1	1	1	1	3	3	3	3	3	3	3	1	1	3	3	3	3	3	3	3	3	2	4
2018-09-26	NW79	MOG01	1	2	5	1	4	2	2	0t4	3	1	1	2	1	3	3	2	2	2	1	2	2	1	1	3	1	1	1	1	3	3	3	3	3	3	3	1	1	3	3	3	3	3	3	3	3	2	4
2018-09-26	NW80	MOG01	1	2	2	5	4	2	3	0t4	3	1	1		2	3	3	2	2	2	1	2	2	1	1	3	1	1	1	1	3	3	3	3	3	3	3	1	1	3	3	3	3	3	3	3	3	2	4
2018-09-26	NW81	MOG01	1	2	2	5	5	2	3	0t4	3	1	1	4	1	1	1	1	1	1	1	1	1	2	1	1	1	1	1	1	3	3	3	3	3	3	3	1	1	2	3	3	3	3	3	3	3	1	5
2018-09-26	NW82	MOG01	1	2	2	5	2	2	10	5t9	3	1	1	3	1	1	1	1	1	1	1	1	1	1	1	3	3	1	1	1	3	3	3	3	3	3	3	1	1	2	3	3	3	3	3	3	3	2	2
2018-09-26	NW83	MOG01	1	2	2	5	5	2	11	5t9	3	1	1		2	1	1	1	1	1	1	1	1	2	1	3	1	1	1	1	1	1	1	2	2	1	1	1	1	1	1	1	1	2	2	2	3	1	5
2018-09-26	NW84	MOG01	1	2	2	5	4	2	3	0t4	3	1	1		2	2	1	1	3	3	1	3	3	3	3	3	3	1	1	3	3	3	3	3	3	3	3	3	3	3	3	3	3	3	3	3	3	1	5
2018-09-26	NW85	MOG01	1	1	2	1	3	3	11	0t4	3	1	1	4	1	3	1	2	2	2	1	2	2	1	1	3	1	1	1	3	3	3	3	3	3	3	3	1	1	3	3	3	3	3	3	3	3	2	4
2018-09-26	NW86	MOG01	1	2	2	1	1	2	2	0t4	3	1	1	4	1	3	1	2	2	2	1	2	2	1	1	3	1	1	1	1	3	3	3	3	3	3	3	1	1	3	3	3	3	3	3	3	3	2	4
2018-09-26	NW87	MOG01	1	1	2	1	4	2	11	0t4	3	1	1		2	3	1	2	2	2	1	2	2	1	1	3	1	1	1	3	3	3	3	3	3	3	3	1	1	3	3	3	3	3	3	3	3	2	4
2018-09-26	NW88	MOG01	1	1	2	1	1	2	11	0t4	3	1	1		2	3	1	2	2	2	1	2	2	1	1	3	1	1	1	1	3	3	3	3	3	3	3	1	1	3	3	3	3	3	3	3	3	2	4
2018-09-26	NW89	MOG01	1	2	2	1	2	2	3	0t4	3	1	1	1	1	3	1	2	2	2	1	2	2	1	1	3	1	1	1	1	3	3	3	3	3	3	3	1	1	3	3	3	3	3	3	3	3	2	4
2018-09-26	NW90	MOG01	1	2	2	1	2	2	4	5t9	3	1	1	1	1	2	1	1	1	1	1	3	3	3	3	3	3	1	1	3	3	3	3	3	3	3	3	3	3	3	3	3	3	3	3	3	3	1	5
2018-09-26	NW91	MOG01	1	1	1	1	1	2	5	10t14	3	1	1	1	1	2	1	1	1	1	1	3	3	3	3	3	3	1	1	3	3	3	3	3	3	3	3	3	3	3	3	3	3	3	3	3	3	1	5
2018-09-26	NW92	MOG01	1	2	3	1	5	2	3	0t4	3	1	1	1	1	2	1	1	1	1	1	3	3	3	3	3	3	1	1	1	3	3	3	3	3	3	3	3	3	3	3	3	3	3	3	3	3	1	5
2018-09-26	NW93	MOG01	1	2	2	1	3	2	3	10t14	3	1	1	4	1	2	1	1	1	1	1	3	3	3	3	3	3	1	1	1	3	3	3	3	3	3	3	3	3	3	3	3	3	3	3	3	3	1	5
2018-09-26	NW94	MOG01	1	2	2	1	3	2	5	5t9	3	1	1	1	1	2	1	1	1	1	1	3	3	3	3	3	3	1	1	3	3	3	3	3	3	3	3	3	3	3	3	3	3	3	3	3	3	1	5
2018-09-26	NW95	MOG01	1	2	3	1	4	2	3	10t14	3	1	1	4	1	2	1	1	1	1	1	3	3	3	3	3	3	1	1	1	3	3	3	3	3	3	3	3	3	3	3	3	3	3	3	3	3	1	5
2018-09-26	NW96	MOG01	1	2	3	1	1	3	3	10t14	3	1	1	1	1	2	1	1	1	1	1	3	3	3	3	3	3	1	1	1	3	3	3	3	3	3	3	3	3	3	3	3	3	3	3	3	3	1	5
2018-09-26	NW97	MOG01	1	2	1	1	3	2	2	5t9	3	1	1	1	1	2	1	1	1	1	1	3	3	3	3	3	3	1	1	1	3	3	3	3	3	3	3	3	3	3	3	3	3	3	3	3	3	1	5
2018-09-26	NW98	MOG01	1	1	1	1	4	2	5	0t4	3	1	1	1	1	2	1	1	1	1	1	3	3	3	3	3	3	1	1	3	3	3	3	3	3	3	3	3	3	2	3	1	1	3	3	3	3	1	5
2018-09-27	NW99	RRU01	2	2	5	1	3	2	3	5t9	3	1	1	1	1	3	1	2	2	2	1	2	2	1	1	3	1	1	1	1	1	1	1	2	2	2	1	1	1	3	1	1	1	2	2	2	1	1	5
2018-09-27	NW100	RRU01	2	2	2	1	4	2	3	0t4	3	1	1	4	1	3	1	2	2	2	1	2	2	1	1	3	1	1	1	1	3	3	3	3	3	3	3	1	1	3	3	3	3	3	3	3	3	2	4
2018-09-27	NW101	RRU01	2	1	1	1	2	2	4	0t4	3	1	1	1	1	3	1	2	2	2	1	2	2	1	1	3	1	1	1	3	3	3	3	3	3	3	3	1	1	3	3	3	3	3	3	3	3	2	4
2018-09-27	NW102	RRU01	2	2	2	1	1	2	5	0t4	3	1	1	9	1	3	1	2	2	2	1	2	2	1	1	3	1	1	1	1	3	3	3	3	3	3	3	1	1	3	3	3	3	3	3	3	3	2	4
2018-09-27	NW103	RRU01	2	2	2	1	2	2	2	0t4	3	1	1	1	1	3	1	2	2	2	1	2	2	1	1	3	1	1	1	1	3	3	3	3	3	3	3	1	1	3	3	3	3	3	3	3	3	2	4
2018-09-27	NW104	RRU01	2	2	2	1	1	2	3	0t4	3	1	1	1	1	3	1	2	2	2	1	2	2	1	1	3	1	1	1	1	3	3	3	3	3	3	3	1	1	3	3	3	3	3	3	3	3	2	4
2018-09-27	NW105	RRU01	2	2	2	1	1	2	2	0t4	3	1	1	1	1	3	1	2	2	2	1	2	2	1	1	3	1	1	1	3	3	3	3	3	3	3	3	1	1	3	3	3	3	3	3	3	3	2	4
2018-09-27	NW106	RRU01	2	1	1	1	4	2	4	0t4	3	1	1	1	1	3	1	2	2	2	1	2	2	1	1	3	1	1	1	1	3	3	3	3	3	3	3	1	1	3	3	3	3	3	3	3	3	2	4
2018-09-27	NW107	RRU01	2	2	5	1	4	2	2	5t9	3	1	1		2	3	1	2	2	2	1	2	2	1	1	3	1	1	1	3	3	3	3	3	3	3	3	1	1	3	3	3	3	3	3	3	3	2	4
2018-09-27	NW108	RRU01	2	2	2	5	4	2	3	0t4	3	1	1		2	3	1	2	2	2	1	2	2	1	1	3	1	1	1	1	3	3	3	3	3	3	3	1	1	3	3	3	3	3	3	3	3	2	4
2018-09-27	NW109	RRU01	2	2	2	5	5	2	2	0t4	3	1	1	4	1	1	1	1	1	1	1	1	1	2	1	1	1	1	1	1	3	3	3	3	3	3	3	1	1	2	3	3	3	3	3	3	3	1	5
2018-09-27	NW110	RRU01	2	2	2	5	2	2	3	0t4	3	1	1		2	1	1	1	1	1	1	1	1	1	1	3	3	1	1	1	3	3	3	3	3	3	3	1	1	2	3	3	3	3	3	3	3	2	2
2018-09-27	NW111	RRU01	2	2	2	5	5	2	3	0t4	3	1	1		2	1	1	1	1	1	1	1	1	2	1	3	1	1	1	1	1	1	1	2	2	1	1	1	1	3	3	3	3	3	3	3	3	1	5
2018-09-27	NW112	RRU01	2	2	2	5	4	2	10	0t4	3	1	1		2	2	1	1	3	3	1	3	3	3	3	3	3	1	1	3	3	3	3	3	3	3	3	3	3	3	3	3	3	3	3	3	3	1	5
2018-09-27	NW113	RRU01	2	1	2	1	3	3	11	0t4	3	1	1	4	1	3	1	2	2	2	1	2	2	1	1	3	1	1	1	3	3	3	3	3	3	3	3	1	1	3	3	3	3	3	3	3	3	2	4
2018-09-27	NW114	RRU01	2	2	2	1	1	2	6	0t4	3	1	1	4	1	3	1	2	2	2	1	2	2	1	1	3	1	1	1	3	3	3	3	3	3	3	3	1	1	3	3	3	3	3	3	3	3	2	4
2018-09-27	NW115	RRU01	2	1	2	1	4	2	11	0t4	3	1	1		2	3	1	2	2	2	1	2	2	1	1	3	1	1	1	3	3	3	3	3	3	3	3	1	1	3	3	3	3	3	3	3	3	2	4
2018-09-27	NW116	RRU01	2	1	2	1	1	2	7	0t4	3	1	1		2	3	1	2	2	2	1	2	2	1	1	3	1	1	1	3	3	3	3	3	3	3	3	1	1	3	3	3	3	3	3	3	3	2	4
2018-09-27	NW117	RRU01	2	2	2	1	2	2	11	0t4	3	1	1	1	1	3	1	2	2	2	1	2	2	1	1	3	1	1	1	3	3	3	3	3	3	3	3	1	1	3	3	3	3	3	3	3	3	2	4
2018-09-27	NW118	RRU01	2	2	2	1	2	2	11	0t4	3	1	1	1	1	2	1	1	1	1	1	3	3	3	3	3	3	1	1	3	3	3	3	3	3	3	3	3	3	3	3	3	3	3	3	3	3	1	5
2018-09-27	NW119	RRU01	2	1	1	1	1	2	6	0t4	3	1	1	1	1	2	1	1	1	1	1	3	3	3	3	3	3	1	1	1	3	1	1	2	2	2	1	1	3	3	3	1	1	2	3	2	3	1	5
2018-09-27	NW120	RRU01	2	2	3	1	5	2	5	5t9	3	1	1	1	1	2	1	1	1	1	1	3	3	3	3	3	3	1	1	3	3	3	3	3	3	3	3	3	3	3	3	3	3	3	3	3	3	1	5
2018-09-27	NW121	RRU01	2	2	2	1	3	2	5	10t14	3	1	1	4	1	2	1	1	1	1	1	3	3	3	3	3	3	1	1	3	3	3	3	3	3	3	3	3	3	3	3	3	3	3	3	3	3	1	5
2018-09-27	NW122	RRU01	2	2	2	1	3	2	3	5t9	3	1	1	1	1	2	1	1	1	1	1	3	3	3	3	3	3	1	1	3	3	3	3	3	3	3	3	3	3	3	3	3	3	3	3	3	3	1	5
2018-09-27	NW123	RRU01	2	2	3	1	4	2	6	10t14	3	1	1	4	1	2	1	1	1	1	1	3	3	3	3	3	3	1	1	3	3	3	3	3	3	3	3	3	3	3	3	3	3	3	3	3	3	1	5
2018-09-27	NW124	RRU01	2	2	3	1	1	3	7	0t4	3	1	1	1	1	2	1	1	1	1	1	3	3	3	3	3	3	1	1	3	3	3	3	3	3	3	3	3	3	3	3	3	3	3	3	3	3	1	5
2018-09-27	NW125	RRU01	2	2	1	1	3	2	5	10t14	3	1	1	1	1	2	1	1	1	1	1	3	3	3	3	3	3	1	1	3	3	3	3	3	3	3	3	3	3	3	3	3	3	3	3	3	3	1	5
2018-09-27	NW126	RRU01	2	1	1	1	4	2	4	10t14	3	1	1	1	1	2	1	1	1	1	1	3	3	3	3	3	3	1	1	1	3	3	3	3	3	3	3	3	3	3	3	3	3	3	3	3	3	1	5
2018-09-27	NW127	RRU01	2	2	5	1	3	2	3	5t9	3	1	1	1	1	3	1	2	2	2	1	2	2	1	1	3	1	1	1	1	3	3	3	3	3	3	3	1	1	3	3	3	3	3	3	3	3	2	4
2018-09-27	NW128	RRU01	2	2	2	1	4	2	3	5t9	3	1	1	4	1	3	1	2	2	2	1	2	2	1	1	3	1	1	1	1	3	3	3	3	3	3	3	1	1	3	3	3	3	3	3	3	3	2	4
2018-09-27	NW129	RRU01	2	1	1	1	2	2	3	0t4	3	1	1	1	1	3	1	2	2	2	1	2	2	1	1	3	1	1	1	1	3	3	3	3	3	3	3	1	1	3	3	3	3	3	3	3	3	2	4
2018-09-27	NW130	RRU01	2	2	2	1	1	2	1	0t4	3	1	1	9	1	3	1	2	2	2	1	2	2	1	1	3	1	1	1	1	3	3	3	3	3	3	3	1	1	3	3	3	3	3	3	3	3	2	4
2018-09-27	NW131	RRU01	2	2	2	1	2	2	4	0t4	3	1	1	1	1	3	1	2	2	2	1	2	2	1	1	3	1	1	1	1	3	3	3	3	3	3	3	1	1	3	3	3	3	3	3	3	3	2	4
2018-09-27	NW132	RRU01	2	2	2	1	1	2	3	0t4	3	1	1	1	1	3	1	2	2	2	1	2	2	1	1	3	1	1	1	1	3	3	3	3	3	3	3	1	1	3	3	3	3	3	3	3	3	2	4
2018-09-27	NW133	RRU01	2	2	2	1	1	2	10	0t4	3	1	1	1	1	3	1	2	2	2	1	2	2	1	1	3	1	1	1	1	3	3	3	3	3	3	3	1	1	3	3	3	3	3	3	3	3	2	4
2018-09-27	NW134	RRU01	2	1	1	1	4	2	8	0t4	3	1	1	1	1	3	1	2	2	2	1	2	2	1	1	3	1	1	1	1	3	3	3	3	3	3	3	1	1	3	3	3	3	3	3	3	3	2	4
2018-09-27	NW135	RRU01	2	2	5	1	4	2	5	0t4	3	1	1		2	3	1	2	2	2	1	2	2	1	1	3	1	1	1	1	3	3	3	3	3	3	3	1	1	3	3	3	3	3	3	3	3	2	4
2018-09-27	NW136	RRU01	2	2	2	5	4	2	5	0t4	3	1	1		2	3	1	2	2	2	1	2	2	1	1	3	1	1	1	3	3	3	3	3	3	3	3	1	1	3	3	3	3	3	3	3	3	2	4
2018-09-27	NW137	RRU01	2	2	2	5	5	2	5	0t4	3	1	1	4	1	1	1	1	1	1	1	1	1	2	1	1	1	1	1	1	3	3	3	3	3	3	3	1	1	2	3	3	3	3	3	3	3	1	5
2018-09-27	NW138	RRU01	2	2	2	5	2	2	11	0t4	3	1	1		2	1	1	1	1	1	1	1	1	1	1	3	3	1	1	1	3	3	3	3	3	3	3	1	1	2	3	3	3	3	3	3	3	2	2
2018-09-27	NW139	RRU01	2	2	2	5	5	2	5	0t4	3	1	1		2	1	1	1	1	1	1	1	1	2	1	3	1	1	1	1	1	1	1	2	2	2	1	1	1	3	3	3	3	3	3	3	3	1	5
2018-09-27	NW140	RRU01	2	2	2	5	4	2	5	0t4	3	1	1		2	2	1	1	3	3	1	3	3	3	3	3	3	1	1	3	3	3	3	3	3	3	3	3	3	3	3	3	3	3	3	3	3	1	5
2018-08-06	CT01	BL01	1	1	2	5	4	2	5	0t4	3	1	1	2	1	1	1	2	2	3	1	1	1	2	1	1	1	1	1	1	1	1	1	2	2	2	3	1	1	3	3	1	1	2	2	2	3	1	4
2018-08-06	CT02	BL01	1	1	2	5	5	2	6	0t4	3	1	1		2	3	1	2	2	2	1	2	2	1	1	3	1	1	1	3	3	3	3	3	3	3	3	1	1	3	3	3	3	3	3	3	3	2	4
2018-08-06	CT03	BL01	1	2	2	5	4	2	2	0t4	3	1	1	2	1	1	1	1	1	1	1	2	2	1	1	1	1	1	1	1	3	3	3	3	3	3	1	1	1	3	3	3	3	3	3	3	3	2	3
2018-08-06	CT04	BL01	1	2	2	5	4	2	5	0t4	3	1	1	1	1	2	1	1	1	1	1	1	1	1	1	1	1	1	1	1	3	1	1	2	2	1	1	1	1	2	3	3	3	3	3	3	3	1	4
2018-08-06	CT05	BL01	1	1	3	5	4	2	4	0t4	3	1	1	9	1	1	1	1	1	1	1	1	1	1	1	1	1	1	1	1	3	3	3	3	3	3	3	1	1	2	3	3	3	3	3	3	3	1	5
2018-08-06	CT06	BL01	1	2	2	5	4	2	5	0t4	3	1	1		2	1	1	1	1	1	1	1	1	1	1	1	1	1	1	1	1	1	1	2	2	2	1	1	1	1	1	1	1	3	3	2	3	1	5
2018-08-06	CT07	BL01	1	1	2	5	3	2	3	0t4	3	1	1	10	1	1	1	1	3	3	1	3	3	3	3	3	3	1	1	3	3	3	3	3	3	3	3	3	3	3	3	3	3	3	3	3	3	3	3
2018-08-06	CT08	BL01	1	2	2	5	5	2	10	0t4	3	1	1		2	1	1	1	1	1	1	3	3	3	3	3	3	1	1	1	3	3	3	3	3	3	3	3	3	3	3	3	3	3	3	3	3	1	5
2018-08-06	CT09	BL01	1	2	2	5	5	2	10	0t4	3	1	1	6	1	1	1	1	1	1	1	1	1	2	1	1	1	1	1	1	3	3	3	3	3	3	3	2	2	2	3	3	3	3	3	3	3	1	5
2018-08-06	CT10	BL01	1	1	3	2	4	2	9	5t9	3	1	1		2	1	1	1	1	3	1	1	1	1	1	1	1	1	1	1	3	3	3	3	3	3	3	2	1	1	3	3	3	3	3	3	3	1	5
2018-08-07	CT11	AVO01	2	2	2	5	4	2	4	10t14	3	1	1	1	1	3	1	1	1	1	1	1	1	1	1	1	1	1	1	1	3	3	3	3	3	3	3	3	2	3	3	3	3	3	3	3	3	1	5
2018-08-07	CT12	AVO01	2	2	2	5	4	2	5	0t4	3	1	1	8	1	1	1	1	2	3	1	1	1	3	3	3	3	1	1	1	3	1	3	3	3	3	3	1	1	2	3	3	3	3	3	3	3	1	5
2018-08-07	CT13	AVO01	2	2	2	5	4	2	5	10t14	3	1	1	7	1	1	1	2	2	1	1	3	3	3	3	1	1	1	1	1	3	3	3	3	3	3	3	1	1	1	3	3	3	3	3	3	3	1	5
2018-08-07	CT14	AVO01	2	1	5	5	4	2	9	0t4	3	1	1	3	1	1	1	1	1	1	1	1	1	1	1	3	1	1	1	1	3	1	1	1	1	3	1	1	1	1	3	3	3	3	3	3	3	1	5
2018-08-07	CT15	AVO01	2	2	2	5	4	2	5	10t14	3	1	1	1	1	2	1	1	1	1	1	3	3	3	3	3	3	1	1	1	3	3	3	3	3	3	3	1	1	1	3	3	3	3	3	3	3	1	3
2018-08-07	CT16	AVO01	2	2	5	5	1	2	5	10t14	3	1	1	1	1	2	1	1	1	1	1	3	3	3	3	3	3	1	1	3	3	3	3	3	3	3	3	1	1	1	3	3	3	3	3	3	3	1	5
2018-08-07	CT17	AVO01	2	1	2	5	4	2	5	0t4	3	1	1	2	1	1	1	2	2	3	1	1	1	2	1	1	1	1	1	1	3	3	3	3	3	3	3	1	1	1	3	1	1	2	2	2	3	1	4
2018-08-07	CT18	AVO01	2	1	2	5	4	2	6	0t4	3	1	1		2	3	1	2	2	2	1	2	2	1	1	3	1	1	1	3	1	1	1	2	2	1	1	1	1	3	3	3	3	3	3	3	3	2	4
2018-08-07	CT19	AVO01	2	2	2	5	4	2	2	0t4	3	1	1	2	1	1	1	1	1	1	1	2	2	1	1	1	1	1	1	1	3	3	3	3	3	3	3	1	1	3	3	3	3	3	3	3	3	2	3
2018-08-07	CT20	AVO01	2	2	2	5	4	2	5	0t4	3	1	1	1	1	2	1	1	1	1	1	1	1	1	1	1	1	1	1	1	3	1	1	2	2	1	1	1	1	2	3	3	3	3	3	3	3	1	4
2018-08-07	CT21	AVO01	2	1	3	5	4	2	4	0t4	3	1	1	9	1	1	1	1	1	1	1	1	1	1	1	1	1	1	1	1	3	3	3	3	3	3	3	1	1	2	3	3	3	3	3	3	3	1	5
2018-08-07	CT22	AVO01	2	2	2	5	4	2	5	0t4	3	1	1		2	1	1	1	1	1	1	1	1	1	1	1	1	1	1	1	3	1	1	1	1	1	1	1	1	1	3	3	3	3	3	3	3	1	5
2018-08-07	CT23	BON01	2	1	2	5	3	2	5	0t4	3	1	1	3	1	1	1	1	3	3	1	3	3	3	3	3	3	1	1	3	3	3	3	3	3	3	3	3	3	3	3	3	3	3	3	3	3	3	3
2018-08-07	CT24	BON01	2	2	2	5	2	2	3	0t4	3	1	1	1	1	1	1	1	1	1	1	3	3	3	3	3	3	1	1	1	3	3	3	3	3	3	3	3	3	3	3	3	3	3	3	3	3	1	5
2018-08-07	CT25	BON01	2	2	2	5	2	2	5	0t4	3	1	1	1	1	1	1	1	1	1	1	1	1	2	1	1	1	1	1	1	3	3	3	3	3	3	3	2	2	2	3	3	3	3	3	3	3	1	5
2018-08-07	CT26	BON01	2	1	3	2	4	2	5	0t4	3	1	1		2	1	1	1	1	3	1	1	1	1	1	1	1	1	1	1	3	3	3	3	3	3	3	2	1	1	3	3	3	3	3	3	3	1	5
2018-08-07	CT27	BON01	2	2	2	5	4	2	3	0t4	3	1	1	1	1	3	1	1	1	1	1	1	1	1	1	1	1	1	1	1	3	3	3	3	3	3	3	3	2	3	3	3	3	3	3	3	3	1	5
2018-08-07	CT28	BON01	2	2	2	5	2	2	4	0t4	3	1	1	2	1	1	1	1	2	3	1	1	1	3	3	3	3	1	1	1	3	1	3	3	3	3	3	1	1	2	3	3	3	3	3	3	3	1	5
2018-08-07	CT29	BON01	2	2	2	5	2	2	5	0t4	3	1	1		2	1	1	2	2	1	1	3	3	3	3	1	1	1	1	1	3	3	3	3	3	3	3	1	1	1	3	3	3	3	3	3	3	1	5
2018-08-07	CT30	BON01	2	1	5	5	2	2	5	0t4	3	1	1	3	1	1	1	1	1	1	1	1	1	1	1	3	1	1	1	1	3	1	1	1	1	3	1	1	1	1	3	3	3	3	3	3	3	1	5
2018-08-07	CT31	BON01	2	2	2	5	4	2	5	0t4	3	1	1	1	1	2	1	1	1	1	1	3	3	3	3	3	3	1	1	1	3	3	3	3	3	3	3	1	1	1	3	3	3	3	3	3	3	1	3
2018-08-07	CT32	BON01	2	2	5	5	1	2	5	0t4	3	1	1	1	1	2	1	1	1	1	1	3	3	3	3	3	3	1	1	3	3	3	3	3	3	3	3	1	1	1	3	3	3	3	3	3	3	1	5
2018-08-07	CT33	BON01	2	1	2	5	4	2	5	0t4	3	1	1	2	1	1	1	2	2	3	1	1	1	2	1	1	1	1	1	1	3	3	3	3	3	3	3	1	1	1	3	1	1	2	2	2	3	1	4
2018-08-07	CT34	BON01	2	1	2	5	2	2	5	0t4	3	1	1		2	3	1	2	2	2	1	2	2	1	1	3	1	1	1	3	3	3	3	3	3	3	3	1	1	3	3	3	3	3	3	3	3	2	4
2018-08-07	CT35	BON01	2	2	2	5	4	2	5	0t4	3	1	1	2	1	1	1	1	1	1	1	2	2	1	1	1	1	1	1	1	3	3	3	3	3	3	3	1	1	3	3	3	3	3	3	3	3	2	3
2018-08-07	CT36	BON01	2	2	2	5	4	2	5	0t4	3	1	1	1	1	2	1	1	1	1	1	1	1	1	1	1	1	1	1	1	3	1	1	2	2	1	1	1	1	2	3	3	3	3	3	3	3	1	4
2018-08-07	CT37	BON01	2	1	3	5	4	2	5	0t4	3	1	1	9	1	1	1	1	1	1	1	1	1	1	1	1	1	1	1	1	1	1	1	2	2	2	1	1	1	2	1	1	1	2	2	2	1	1	5
2018-08-07	CT38	BON01	2	2	2	5	4	2	5	0t4	3	1	1		2	1	1	1	1	1	1	1	1	1	1	1	1	1	1	1	1	1	1	2	2	2	1	1	1	1	1	1	1	2	2	2	1	1	5
2018-08-07	CT39	BON01	2	1	2	5	3	2	11	0t4	3	1	1	5	1	1	1	1	3	3	1	3	3	3	3	3	3	1	1	3	3	3	3	3	3	3	3	3	3	3	3	3	3	3	3	3	3	3	3
2018-08-07	CT40	BON01	2	2	2	5	2	2	5	5t9	3	1	1	3	1	1	1	1	1	1	1	3	3	3	3	3	3	1	1	1	3	3	3	3	3	3	3	3	3	3	3	3	3	3	3	3	3	1	5
2018-08-07	CT41	BON01	2	2	2	5	2	2	5	10t14	3	1	1	2	1	1	1	1	1	1	1	1	1	2	1	1	1	1	1	1	3	3	3	3	3	3	3	2	3	2	3	3	3	3	3	3	3	1	5
2018-08-07	CT42	BON01	2	1	3	2	4	2	5	5t9	3	1	1	8	1	1	1	1	1	3	1	1	1	1	1	1	1	1	1	1	3	3	3	3	3	3	3	2	3	1	3	3	3	3	3	3	3	1	5
2018-08-07	CT43	BON01	2	2	2	5	4	2	2	10t14	3	1	1		2	3	1	1	1	1	1	1	1	1	1	1	1	1	1	1	3	3	3	3	3	3	3	3	3	3	3	3	3	3	3	3	3	1	5
2018-08-07	CT44	BON01	2	2	2	5	2	2	5	5t9	3	1	1		2	1	1	1	2	3	1	1	1	3	3	3	3	1	1	1	3	1	3	3	3	3	3	1	3	2	2	3	3	3	3	3	3	1	5
2018-08-07	CT45	BON01	2	2	2	5	2	2	1	10t14	3	1	1		2	1	1	2	2	1	1	3	3	3	3	1	1	1	1	1	3	3	3	3	3	3	3	1	3	1	3	3	3	3	3	3	3	1	5
2018-08-07	CT46	BON01	2	1	5	5	2	2	5	10t14	3	1	1		2	1	1	1	1	1	1	1	1	1	1	3	1	1	1	1	3	1	1	1	1	3	1	1	3	1	3	3	3	3	3	3	3	1	5
2018-08-07	CT47	BON01	2	2	2	5	4	2	5	5t9	3	1	1		2	2	1	1	1	1	1	3	3	3	3	3	3	1	1	1	3	3	3	3	3	3	3	1	3	1	3	3	3	3	3	3	3	1	3
2018-08-07	CT48	BON01	2	2	5	5	1	2	2	0t4	3	1	1	1	1	2	1	1	1	1	1	3	3	3	3	3	3	1	1	3	3	3	3	3	3	3	3	1	3	1	3	3	3	3	3	3	3	1	5
2018-08-07	CT49	BON01	2	1	2	5	4	2	5	0t4	3	1	1	2	1	1	1	2	2	3	1	1	1	2	1	1	1	1	1	1	1	1	1	2	2	2	1	1	1	1	1	1	1	2	2	2	1	1	4
2018-08-07	CT50	BON01	2	1	2	5	2	2	5	0t4	3	1	1		2	3	1	2	2	2	1	2	2	1	1	3	1	1	1	3	1	1	1	2	2	2	1	1	1	1	1	1	1	2	2	2	1	1	4
2018-08-07	CT51	BON01	2	2	2	5	4	2	5	5t9	3	1	1	2	1	1	1	1	1	1	1	2	2	1	1	1	1	1	1	1	3	3	3	3	3	3	3	1	1	3	3	3	3	3	3	3	3	2	3
2018-08-07	CT52	BON01	2	2	2	5	4	2	5	5t9	3	1	1	1	1	2	1	1	1	1	1	1	1	1	1	1	1	1	1	1	3	1	1	2	2	1	1	1	1	2	3	3	3	3	3	3	3	1	4
2018-08-08	CT53	EP01	2	1	3	5	4	2	5	0t4	3	1	1	9	1	1	1	1	1	1	1	1	1	1	1	1	1	1	1	1	3	3	3	3	3	3	3	1	1	2	3	3	3	3	3	3	3	1	5
2018-08-08	CT54	EP01	2	2	2	5	4	2	5	0t4	3	1	1	1	1	1	1	1	1	1	1	1	1	1	1	1	1	1	1	1	3	1	1	1	1	1	1	1	1	1	3	3	3	3	3	3	3	1	5
2018-08-08	CT55	EP01	2	1	2	5	3	2	5	0t4	3	1	1	1	1	1	1	1	3	3	1	3	3	3	3	3	3	1	1	3	3	3	3	3	3	3	3	3	3	3	3	3	3	3	3	3	3	3	3
2018-08-08	CT56	EP01	2	2	2	5	2	2	2	0t4	3	1	1		2	1	1	1	1	1	1	3	3	3	3	3	3	1	1	1	3	3	3	3	3	3	3	3	3	3	3	3	3	3	3	3	3	1	5
2018-08-08	CT57	EP01	2	2	2	5	2	2	5	0t4	3	1	1	5	1	1	1	1	1	1	1	1	1	2	1	1	1	1	1	1	3	3	3	3	3	3	3	2	2	2	3	3	3	3	3	3	3	1	5
2018-08-08	CT58	EP01	2	1	3	2	4	2	5	0t4	3	1	1	1	1	1	1	1	1	3	1	1	1	1	1	1	1	1	1	1	3	1	1	2	2	3	3	2	1	1	3	3	3	3	3	3	3	1	5
2018-08-08	CT59	EP01	2	2	2	5	4	2	5	0t4	3	1	1	1	1	3	1	1	1	1	1	1	1	1	1	1	1	1	1	1	1	1	1	2	2	2	1	1	2	3	1	1	1	2	2	2	1	1	5
2018-08-08	CT60	EP01	2	2	2	5	2	2	4	0t4	3	1	1	2	1	1	1	1	2	3	1	1	1	3	3	3	3	1	1	1	3	1	3	3	3	3	3	1	1	2	3	3	3	3	3	3	3	1	5
2018-08-08	CT61	EP01	2	2	2	5	2	2	5	5t9	3	1	1	3	1	1	1	2	2	1	1	3	3	3	3	1	1	1	1	1	3	3	3	3	3	3	3	1	1	1	3	3	3	3	3	3	3	1	5
2018-08-08	CT62	EP01	2	1	5	5	3	2	5	5t9	3	1	1		2	1	1	1	1	1	1	1	1	1	1	3	1	1	1	1	3	1	1	1	1	3	1	1	1	1	3	3	3	3	3	3	3	1	5
2018-08-08	CT63	LH01	2	2	2	5	4	2	3	0t4	3	1	1		2	2	1	1	1	1	1	3	3	3	3	3	3	1	1	1	3	3	3	3	3	3	3	1	1	1	3	3	3	3	3	3	3	1	3
2018-08-08	CT64	LH01	2	2	5	5	1	2	5	0t4	3	1	1	1	1	2	1	1	1	1	1	3	3	3	3	3	3	1	1	3	3	3	3	3	3	3	3	1	1	1	3	3	3	3	3	3	3	1	5
2018-08-08	CT65	LH01	2	1	2	5	4	2	5	0t4	3	1	1	2	1	1	1	2	2	3	1	1	1	2	1	1	1	1	1	1	3	3	3	3	3	3	3	1	1	1	3	3	3	2	2	2	3	1	4
2018-08-08	CT66	LH01	2	1	2	5	3	2	5	10t14	3	1	1		2	3	1	2	2	2	1	2	2	1	1	3	1	1	1	3	1	1	1	2	2	2	3	1	1	3	1	1	1	2	2	2	1	1	4
2018-08-08	CT67	LH01	2	2	2	5	4	2	4	0t4	3	1	1	2	1	1	1	1	1	1	1	2	2	1	1	1	1	1	1	1	3	3	3	3	3	3	3	1	1	3	3	3	3	3	3	3	3	2	3
2018-08-08	CT68	LH01	2	2	2	5	4	2	5	0t4	3	1	1	1	1	2	1	1	1	1	1	1	1	1	1	1	1	1	1	1	3	1	1	2	2	1	3	1	1	2	3	3	3	3	3	3	3	1	4
2018-08-08	CT69	LH01	2	1	3	5	4	2	5	0t4	3	1	1	9	1	1	1	1	1	1	1	1	1	1	1	1	1	1	1	1	3	3	3	3	3	3	3	1	1	2	3	3	3	3	3	3	3	1	5
2018-08-08	CT70	LH01	2	2	2	5	4	2	4	5t9	3	1	1	1	1	1	1	1	1	1	1	1	1	1	1	1	1	1	1	1	3	3	3	3	1	1	3	1	1	1	3	3	3	3	3	3	3	1	5
2018-08-10	CT71	VG01	1	1	2	5	3	2	5	0t4	3	1	1	8	1	1	1	1	3	3	1	3	3	3	3	3	3	1	1	3	3	3	3	3	3	3	3	3	3	3	3	3	3	3	3	3	3	3	3
2018-08-10	CT72	VG01	1	2	2	5	3	2	5	0t4	3	1	1	1	1	1	1	1	1	1	1	3	3	3	3	3	3	1	1	1	3	3	3	3	3	3	3	3	3	3	3	3	3	3	3	3	3	1	5
2018-08-10	CT73	VG01	1	2	2	5	3	2	5	0t4	3	1	1	1	1	1	1	1	1	1	1	1	1	2	1	1	1	1	1	1	1	1	1	2	2	2	2	1	2	2	3	3	3	3	3	3	3	1	5
2018-08-10	CT74	VG01	1	1	3	2	4	2	5	0t4	3	1	1	1	1	1	1	1	1	3	1	1	1	1	1	1	1	1	1	1	1	1	1	2	2	2	2	1	1	1	1	1	1	2	2	2	1	1	5
2018-08-10	CT75	VG01	1	2	2	5	4	2	5	0t4	3	1	1	2	1	3	1	1	1	1	1	1	1	1	1	1	1	1	1	1	1	1	1	2	2	2	2	1	1	1	1	1	1	2	2	2	1	1	5
2018-08-10	CT76	VG01	1	2	2	5	3	2	5	5t9	3	1	1	2	1	1	1	1	2	3	1	1	1	3	3	3	3	1	1	1	1	1	3	3	3	3	3	1	1	2	2	3	3	3	3	3	3	1	5
2018-08-10	CT77	VG01	1	2	2	5	3	2	5	5t9	3	1	1		2	1	1	2	2	1	1	3	3	3	3	1	1	1	1	1	3	3	3	3	3	3	3	1	1	1	3	3	3	3	3	3	3	1	5
2018-08-10	CT78	VG01	1	1	5	5	3	2	5	5t9	3	1	1	3	1	1	1	1	1	1	1	1	1	1	1	3	1	1	1	1	1	1	1	1	1	3	1	1	1	1	3	3	3	3	3	3	3	1	5
2018-08-10	CT79	VG01	1	2	2	5	4	2	5	0t4	3	1	1		2	2	1	1	1	1	1	3	3	3	3	3	3	1	1	1	3	3	3	3	3	3	3	1	1	1	3	3	3	3	3	3	3	1	3
2018-08-10	CT80	VG01	1	2	5	5	1	2	5	0t4	3	1	1	1	1	2	1	1	1	1	1	3	3	3	3	3	3	1	1	3	3	3	3	3	3	3	3	1	1	1	3	3	3	3	3	3	3	1	5
[truncated: 52 more columns]
